# Supplementary material for: The Gut Microbiome and Metabolites Are Altered and Interrelated in Patients With Rheumatoid Arthritis
Source: Front Cell Infect Microbiol. 2022 Jan 25;11:763507. doi: 10.3389/fcimb.2021.763507 (PMC8821809; doi:10.3389/fcimb.2021.763507)
Supplement: Supplementary file 2 [file Table_1.xlsx]

## Sheet: Supplementary Table 1
Supplementary Table 1. Demographic and clinical characteristics of each enrolled subject.
Sample ID	Cohort	Gender	Age	BMI	Disease course months	Morning paralysis a	Imageology examination b	TJC	SJC	DAS28-ESR	RF KU/L	anti-CCP U/ml	ESR mm/H	CRP mg/L	Leukocyte (109/L)	ALT U/L	AST U/L	ALP U/L	GGT U/L	GLU mmol/L	BUN mmol/L	Cr umol/L	Underlying diseases	Medication c
RA1	Test cohort	F	55	28.8889	24		A	16	14	6.83253	280.1	>200	88	56.7		26	24	130	76	4.83	5.76	47
RA2	Test cohort	F	45	21.0772	1			5	0		52.2	14.6		16.6
RA3	Test cohort	F	43	20.1247	2	Y	A	6	2	4.19247	10.7	156.2	20	7.9		10				5.01	4.09	63
RA4	Test cohort	F	62	17.8465	3	Y	A	2	2	4.1554	32.8	12	41	44.7		14	18	119	20	5.24	4.66	44	Hypertension	Antihypertensive drugs
RA5	Test cohort	F	79	22.4766	0.13		A	4	4	4.71784	14.9	0.5	45	117.2		40	55	151	57		4.97	68	Hypertension	Antihypertensive drugs
RA6	Test cohort	M	61	19.6728	2	Y		4	2	4.67569	161	> 200	47	46.8		9	14	141	13	4.97	8.15	81
RA7	Test cohort	F	48		>36	Y		2	2	4.05708	8.7	0.5	36	14.2		24	22	85	21	4.68	6.14	64
RA8	Test cohort	F	47		0.5	Y	A	4	4	4.10477	121.9	>200	20	1.6		15				5.19	2.88	73
RA9	Test cohort	F	51	23.9453	4		A	1	1	3.46312	143.5	64.9	26	4.2		17				5.08	6.88	52
RA10	Test cohort	M	59	19.82	12			1	1	3.84347	92.7	16.7	43	13.2		15	22	105	12		5.1	63
RA11	Test cohort	M	82		24	Y		2	2	3.96804	314.1	108.3	32	67.1		13	21	108	46	5.17	4.8	74
RA12	Test cohort	F	48	19.9219	2	Y	A	1	1	2.21674	8.3	94.7	5	1.3		28	22	59	19	4.32	3.41	53
RA13	Test cohort	F	48	18.75	0.07			1	1	3.75002	63.2	142.9	38	1.3		12	24	111	10	5.18	4.72	61
RA14	Test cohort	F	46		2	Y	A	3	3	4.04317	6.7	0.9	56	73.6		21				5.35	3.09	83
RA15	Test cohort	F	53	29.1016	36	Y		3	3	4.77076	180.3	1.9	65	2.1		18	24	105	45	3.87	5.84	67
RA16	Test cohort	M	64	22.7171	>36	Y	A	9	9	5.36784	197.8	>200	35	17.5		11	18	138	57	5.17	6.33	61
RA17	Test cohort	M	27	21.1073	2	Y	A	18	18	6.58467	12.5	0.6	44	44.2		20	22	65	28	5.37	3.6	67	Hyperlipoidemia	Lipid-lowering agents
RA18	Test cohort	F	50		4	Y	A	26	26	7.35389	44.9	>200	47	17.4		10	15	88	11	4.49	4.9	61
RA19	Test cohort	M	60		1.5	Y		1	1	2.74075	7.6	0.5	10	6.4		25				5.21	4.23	54
RA20	Test cohort	F	34	21.3675	2	Y		1	1	2.86914	5	0.8	36	13.7		20	25	63	21	4.69	3.36	53
RA21	Test cohort	M	64		2		A	16	14	6.06776	6	0.5	32	50.1		20	26	122	28	5.03	11.17	72
RA22	Test cohort	F	58	20.1172	4	Y	A	10	10	5.87286	496.4	10.2	57	14.4		14				4.89	3.85	53
RA23	Test cohort	F	67	25.3906	9	Y	A	7	7	5.2259	87.1	4.2	43	13		24	19	117	21	5.17	6.06	68
RA24	Test cohort	M	36	21.5451	2		A	6	6	4.15667	29.3	> 200	13	14.2		11					7.71	67
RA25	Test cohort	M	31	21.0498	1.5	Y	A	3	3	3.37483	11.7	0.5	37	27		17	20	61	17	4.82	5.8	70
RA26	Test cohort	M	67	20.0617	12	Y	A	2	2	3.89362	52.9	>200	29	11.2		10	15	94	14	6.03	7.33	69
RA27	Validation cohort	F	53	19.9481	>36	Y	A	11	11	5.34857	69.3	>200	24	27.2		16	22	81	38	5.16	5.22	52
RA28	Validation cohort	F	56	19.78	1		A	10	10	5.08109	28.6	69	20	5.8		22	22	119	16	5.11	5.08	52
RA29	Validation cohort	M	74	19.5918	6			10	10	6.0173	633.8	>200	69	88.4		13	18	99	20	5.31	3.88	47
RA30	Validation cohort	F	45	21.0937	5		A	2	2	4.29016	316.5	14.9	49	1.5		45				4.87	5.03	47
RA31	Validation cohort	F	51	25.3	3	Y	A	5	5	4.22342	51.4	64.9	18	11.1		20	A20	150	37	4.98	5.18	54
RA32	Validation cohort	F	50	25.6544	3			1	1	3.95749	73.5	22.7	50	5.3		23	19	72	50	5.58	4.31	51
RA33	Validation cohort	F	67	27.7008	12			8	8	5.82955	801.6	90.1	78	49.7						5.4	7.67	66
RA34	Validation cohort	F	69	21.0772	2			8	8	5.05503	527.9		28	3.6		35				4.57	7.88	57
RA35	Validation cohort	F	65	20.8117	24			2	2	4.27457	7.6	105.7	48	20.6		8	27	108	15	5.24	3.48	49
RA36	Validation cohort	F	43	24.7221	24		A	1	1	2.47111	68.3	114.7	7	5.2		9					4.71	52
RA37	Validation cohort	M	57	21.62	6			4	4	4.84154	108.2	>200	53	13		19	18	102	29	5.18	9.5	87
HC1	Test cohort	F	44	20.04									3		5	7	10	55	13	4.51	3.07	59
HC2	Test cohort	F	34	17.71									5	0.2	5	15	19	65	17	3.98	4.73	48
HC3	Test cohort	F	77	22.74									15	1.7	7.4	12	22	90	16	5.4	7.45	64	Hyperlipoidemia	Lipid-lowering agents
HC4	Test cohort	F	41	25.47									15		5.1	24	25	79	15	4.99	5.66	59
HC5	Test cohort	F	44	22.96									3		6.3	15	19	83	11	4.96	2.92	45
HC6	Test cohort	F	45	21.28									11		5.38	15	26	72	15	4.72	4.26	63
HC7	Test cohort	F	45	22.92									4		5.6	63	40	59	41	5.67	4.66	53
HC8	Test cohort	F	48	25.76											7.4	31	25	125	26	5.58	6.08	59
HC9	Test cohort	F	63	20.45									7		6.6	32	34	85	86	5.69	5.91	69	Hypertension	Antihypertensive drugs
HC10	Test cohort	F	50	20.81									4		4.8	12	23	103	13	4.68	5.68	65
HC11	Test cohort	F	53	19.28									5		5.8	5	17	67	10	4.93	5.04	50
HC12	Test cohort	F	54										20	0.9	4.9	13	21	119	46	4.64	5.63	46
HC13	Test cohort	F	57	24.97									5	1.1	5	18	23	115	16	5.15	3.19	47
HC14	Test cohort	F	60	23.21									3		5.6	15	21	116	18	5.72	3.53	49
HC15	Test cohort	F	70	22.86										0.4
HC16	Test cohort	M	25	24.49									3		7	17	12	77	31	4.81	7.27	82
HC17	Test cohort	M	37	24.8									5	4.2	6	79	39	80	48	4.75	4.63	69
HC18	Test cohort	M	60	24.71									3		6.7	22	25	64	33	5,61	5.77	73
HC19	Test cohort	M	58	24.14									5	0.7	5.5	22	25	57	22	5.36	5.67	67
HC20	Test cohort	M	60	24.34									3		6	33	30	78	38	5.31	5.11	76
HC21	Test cohort	M	61	25.09									3		8.1	25	28	73	25	5.86	6.21	83
HC22	Test cohort	M	62	26.37									3		7.1	33	25	98	56	4.84	3.44	67
HC23	Test cohort	M	79	28.22									16	3.2	9.8	21	23	74	46	5.82	8.64	115	Hypertension	Antihypertensive drugs
HC24	Test cohort	F	52	23.87									14		6.1	15	26	73	18	5.29	4.53	50
HC25	Test cohort	M	34	23.71									3		10	31	24	119	66	4.92	3.4	83
HC26	Test cohort	M	62	27.5									6		6.5	26	23	59	47	6.09	6.37	90
HC27	Validation cohort	F	43	22.27									17		5.7	11	20	45	14	4.95	4.12	48
HC28	Validation cohort	F	46	20.49									7		5.8	11	15	75	19	4.7	4.9	44
HC29	Validation cohort	F	53	24.46									3		4.7	17	22	72	15	5.73	6.83	56
HC30	Validation cohort	F	54	25.04									18		6	18	26	85	25	5.11	6.5	59
HC31	Validation cohort	F	51	20.86									4		4.2	12	19	85	17	5.43	5.87	58
HC32	Validation cohort	F	54	20.95									8	0.6	6	14	19	87	16	5.59	5.02	69
HC33	Validation cohort	F	61	22.84									12		6.2	17	24	75	23	5.09	4.64	64
HC34	Validation cohort	F	63	26.55									6	0.7	5.2	14	24	57	42	5.94	5.99	60
HC35	Validation cohort	F	66	24.08									20		6.2	15	23	81	13	5.55	3.77	67
HC36	Validation cohort	M	78	19.61									5		7.3	21	33	72	18	5.62	4.32	62	Hypertension	Antihypertensive drugs
HC37	Validation cohort	M	59	22.56									3	0.4	5.35	17	23	60	20	4.8	5.98	82
a Patients with morning paralysis were marked with the letter "Y". b Patients with abnormal imaging examination (joint swelling, synovitis, tenosynovitis, joint erosion, etc.) were marked with the letter "A". c Medication taken within 3 months before collection of stool samples. BMI, body mass index; TJC, tender joint count; SJC, swollen joint count; DAS28-ESR, disease activity score with 28 join…

## Sheet: Supplementary Table 2
Supplementary Table 2. 26 differentially abundant genera were obtained by the Wilcoxon test.
Genus	Mean-RA	Mean-HC	P-value	Q-value	Regulation
Klebsiella	2.2922	0.2145	0.0001	0.018	up
Enterococcus	0.0241	0.0445	0.0001	0.018	down
Eisenbergiella	0.1024	0.0328	0.0003	0.0359	up
Enterobacter	0.1342	0.0023	0.0011	0.0987	up
Lactobacillus	0.2238	0.046	0.0038	0.2611	up
Proteobacteria_unclassified	0.4209	0.0555	0.0053	0.2611	up
Collinsella	0.0569	0.1443	0.006	0.2611	down
Fusicatenibacter	0.3052	1.0102	0.0062	0.2611	down
Akkermansia	0.2012	0.1581	0.0068	0.2611	up
Prevotellaceae_unclassified	0.0043	0.0528	0.0075	0.2611	down
Pantoea	0.1849	0.0049	0.008	0.2611	up
Asaccharobacter	0	0.0031	0.0101	0.2789	down
Aeromonas	0	0.0031	0.0101	0.2789	down
Dorea	0.1153	0.2381	0.0131	0.3359	down
Devosia	0.0001	0.0064	0.0175	0.359	down
Corynebacterium	0.0161	0	0.02	0.359	up
Schaalia	0.0093	0	0.02	0.359	up
Staphylococcus	0.0092	0	0.02	0.359	up
Bacillales_unclassified	0.0027	0	0.02	0.359	up
Flavobacterium	0.0017	0	0.02	0.359	up
Weissella	0.0192	0.0005	0.0221	0.3778	up
Megamonas	0.2247	2.7605	0.0282	0.4602	down
Escherichia	6.8498	1.9462	0.0338	0.4882	up
Clostridiales_unclassified	2.0436	4.2738	0.0338	0.4882	down
Pediococcus	0.016	0.0176	0.034	0.4882	down
Gelria	0	0.0013	0.0394	0.5274	down
P-values were obtained by the Wilcoxon test. Mean-RA, mean relative abundance in the RA group; Mean-HC, mean relative abundance in the HC group; Regulation, the regulation in the RA group.

## Sheet: Supplementary Table 3
Supplementary Table 3. AUC-values of candidate genera (LEfSe analysis, LDA>3, P-value<0.05).
Genus	LDA-value	P-value	AUC-value
g__Klebsiella	4.0626	0.000140678	0.8077
g__Fusicatenibacter	3.52879	0.00618001	0.7212
g__Escherichia	4.40423	0.033759	0.6716
g__Megamonas	3.91208	0.0282329	0.6553
g__Flavobacterium	3.24687	0.0200466	0.4038

## Sheet: Supplementary Table 4
Supplementary Table 4. Raw data and AUC-values of Klebsiella and Fusicatenibacter in validation cohort.
Genus	AUC-value	RA27	RA28	RA29	RA30	RA31	RA32	RA33	RA34	RA35	RA36	RA37	HC27	HC28	HC29	HC30	HC31	HC32	HC33	HC34	HC35	HC36	HC37
g__Fusicatenibacter	0.8595	0.013505	0.023257	11.6875	0.206966	0.016442	0.021785	0.014694	0.352272	0	0.007344	0.058982	0.639207	5.04537	0.553123	0.532014	0.020567	0.22563	0.653852	0.986336	0.729927	4.01499	0.822539
g__Klebsiella	0.5785	1.09898	0.14471	0.05348	0	0.062479	0	1.04818	0.057266	0.063	0	0.228988	7.03312	0.092164	0.077473	0	12.5159	0	0.057114	0.055331	21.0758	0.313176	0.021049

## Sheet: Supplementary Table 5
Supplementary Table 5. 171 pathways were found significantly altered between the RA and HC groups.
Description of pathway	P-value	Q-value	Regulation
L-arginine biosynthesis II (acetyl cycle)	6.51e-05	0.00666826	down
superpathway of pyrimidine deoxyribonucleotides de novo biosynthesis	7.17e-05	0.00666826	up
L-arginine biosynthesis III (via N-acetyl-L-citrulline)	9.99e-05	0.00666826	up
L-isoleucine biosynthesis I (from threonine)	0.000105338	0.00666826	down
L-valine biosynthesis	0.000105338	0.00666826	down
L-arginine biosynthesis IV (archaebacteria)	0.000115179	0.00666826	down
L-arginine biosynthesis I (via L-ornithine)	0.000116022	0.00666826	down
thiamin salvage II	0.000131394	0.00666826	down
superpathway of sulfate assimilation and cysteine biosynthesis	0.000209005	0.00750233	up
sulfate reduction I (assimilatory)	0.000218168	0.00750233	up
8-amino-7-oxononanoate biosynthesis I	0.000233448	0.00750233	up
chorismate biosynthesis from 3-dehydroquinate	0.000256503	0.00750233	down
L-ornithine biosynthesis	0.000257572	0.00750233	down
biotin biosynthesis I	0.000258701	0.00750233	up
NAD salvage pathway I	0.000306518	0.0080698	down
chorismate biosynthesis I	0.000327889	0.0080698	down
superpathway of aromatic amino acid biosynthesis	0.000337898	0.0080698	down
fatty acid elongation-saturation	0.000451637	0.0101869	up
L-histidine biosynthesis	0.00053326	0.010926	down
UDP-N-acetyl-D-glucosamine biosynthesis I	0.000538224	0.010926	down
TCA cycle VIII (helicobacter)	0.000622534	0.0120357	up
polyisoprenoid biosynthesis (E. coli)	0.000660141	0.0120695	up
superpathway of branched amino acid biosynthesis	0.000707345	0.0120695	down
taxadiene biosynthesis (engineered)	0.000713466	0.0120695	up
superpathway of histidine, purine, and pyrimidine biosynthesis	0.000753548	0.0122376	up
superpathway of pyrimidine deoxyribonucleoside salvage	0.000799124	0.0124786	up
peptidoglycan maturation (meso-diaminopimelate containing)	0.000933146	0.0135301	down
guanosine ribonucleotides de novo biosynthesis	0.000952731	0.0135301	down
urate biosynthesis/inosine 5'-phosphate degradation	0.00103147	0.0135301	up
L-isoleucine biosynthesis III	0.00104956	0.0135301	down
superpathway of L-methionine biosynthesis (by sulfhydrylation)	0.00109305	0.0135301	up
methylerythritol phosphate pathway I	0.00111934	0.0135301	down
methylerythritol phosphate pathway II	0.00111934	0.0135301	down
superpathway of (Kdo)2-lipid A biosynthesis	0.00113306	0.0135301	up
4-deoxy-L-threo-hex-4-enopyranuronate degradation	0.00117012	0.0135734	up
L-glutamate and L-glutamine biosynthesis	0.00124037	0.0139887	down
dTDP-N-acetylthomosamine biosynthesis	0.00139325	0.0147451	up
glycerol degradation to butanol	0.00140063	0.0147451	up
superpathway of geranylgeranyl diphosphate biosynthesis II (via MEP)	0.0014164	0.0147451	down
coenzyme A biosynthesis I	0.00158143	0.0153348	down
UMP biosynthesis	0.00159048	0.0153348	down
TCA cycle IV (2-oxoglutarate decarboxylase)	0.0016086	0.0153348	up
L-rhamnose degradation I	0.00164937	0.0153348	up
superpathway of L-isoleucine biosynthesis I	0.00167696	0.0153348	down
pyruvate fermentation to acetone	0.00173269	0.0153348	up
galactose degradation I (Leloir pathway)	0.00176192	0.0153348	down
methylphosphonate degradation I	0.00177521	0.0153348	up
superpathway of glycol metabolism and degradation	0.00191342	0.0155757	up
enterobacterial common antigen biosynthesis	0.00205572	0.0155757	up
adenosine nucleotides degradation II	0.00214047	0.0155757	up
NAD salvage pathway II	0.00226525	0.0155757	up
pyruvate fermentation to acetate and lactate II	0.00226953	0.0155757	down
D-galactarate degradation I	0.00230304	0.0155757	up
superpathway of D-glucarate and D-galactarate degradation	0.00230304	0.0155757	up
peptidoglycan biosynthesis III (mycobacteria)	0.00238886	0.0155757	down
N10-formyl-tetrahydrofolate biosynthesis	0.0024018	0.0155757	down
L-lysine biosynthesis I	0.00243226	0.0155757	down
inosine-5'-phosphate biosynthesis I	0.00247132	0.0155757	down
5-aminoimidazole ribonucleotide biosynthesis II	0.00248175	0.0155757	down
superpathway of 5-aminoimidazole ribonucleotide biosynthesis	0.00248175	0.0155757	down
superpathway of demethylmenaquinol-6 biosynthesis I	0.00250692	0.0155757	up
superpathway of demethylmenaquinol-9 biosynthesis	0.00250692	0.0155757	up
D-glucarate degradation I	0.00251352	0.0155757	up
superpathway of menaquinol-10 biosynthesis	0.00259027	0.0155757	up
superpathway of menaquinol-6 biosynthesis I	0.00259027	0.0155757	up
superpathway of menaquinol-9 biosynthesis	0.00259027	0.0155757	up
mycolate biosynthesis	0.00262183	0.0155757	up
superpathway of fatty acid biosynthesis initiation (E. coli)	0.00267673	0.0155757	up
peptidoglycan biosynthesis I (meso-diaminopimelate containing)	0.00268258	0.0155757	down
adenosine ribonucleotides de novo biosynthesis	0.00268547	0.0155757	down
UDP-N-acetylmuramoyl-pentapeptide biosynthesis I (meso-diaminopimelate containing)	0.00275888	0.0157761	down
superpathway of pyrimidine nucleobases salvage	0.00282566	0.0159336	down
purine nucleotides degradation II (aerobic)	0.00295166	0.0161847	up
UDP-N-acetylmuramoyl-pentapeptide biosynthesis II (lysine-containing)	0.00298753	0.0161847	down
oleate biosynthesis IV (anaerobic)	0.00313917	0.0161847	up
5-aminoimidazole ribonucleotide biosynthesis I	0.00317197	0.0161847	down
enterobactin biosynthesis	0.00320926	0.0161847	up
pyridoxal 5'-phosphate biosynthesis I	0.00324247	0.0161847	up
superpathway of menaquinol-8 biosynthesis I	0.00326262	0.0161847	up
thiazole biosynthesis I (E. coli)	0.0033479	0.0161847	down
superpathway of chorismate metabolism	0.00341557	0.0161847	up
guanosine nucleotides degradation III	0.00344699	0.0161847	up
superpathway of menaquinol-7 biosynthesis	0.00345375	0.0161847	up
superpathway of menaquinol-11 biosynthesis	0.00347692	0.0161847	up
superpathway of menaquinol-12 biosynthesis	0.00347692	0.0161847	up
superpathway of menaquinol-13 biosynthesis	0.00347692	0.0161847	up
vibriobactin biosynthesis	0.0034771	0.0161847	up
L-isoleucine biosynthesis II	0.0035447	0.0161847	down
D-fructuronate degradation	0.0035709	0.0161847	up
polymyxin resistance	0.00358773	0.0161847	up
palmitoleate biosynthesis I (from (5Z)-dodec-5-enoate)	0.00363277	0.0162077	up
superpathway of demethylmenaquinol-8 biosynthesis	0.00371507	0.0162595	up
superpathway of GDP-mannose-derived O-antigen building blocks biosynthesis	0.00375768	0.0162595	up
superpathway of L-threonine biosynthesis	0.00376452	0.0162595	down
stearate biosynthesis II (bacteria and plants)	0.00380729	0.0162712	up
glyoxylate cycle	0.00387786	0.0164001	up
superpathway of L-arginine and L-ornithine degradation	0.00428016	0.0177321	up
superpathway of L-arginine, putrescine, and 4-aminobutanoate degradation	0.00428016	0.0177321	up
superpathway of glycerol degradation to 1,3-propanediol	0.00440751	0.0179127	up
L-lysine biosynthesis VI	0.00441199	0.0179127	down
pyruvate fermentation to butanoate	0.00445851	0.0179223	up
superpathway of glyoxylate bypass and TCA	0.00461435	0.0183669	up
O-antigen building blocks biosynthesis (E. coli)	0.00475368	0.0187378	down
superpathway of Clostridium acetobutylicum acidogenic fermentation	0.00482858	0.01885	up
superpathway of glycolysis, pyruvate dehydrogenase, TCA, and glyoxylate bypass	0.00502184	0.0194178	up
superpathway of pyridoxal 5'-phosphate biosynthesis and salvage	0.00509428	0.0195121	up
fatty acid &beta;-oxidation I	0.0054763	0.0205374	up
superpathway of lipopolysaccharide biosynthesis	0.00550891	0.0205374	up
toluene degradation III (aerobic) (via p-cresol)	0.00551375	0.0205374	up
pentose phosphate pathway (non-oxidative branch)	0.00576188	0.0212666	down
colanic acid building blocks biosynthesis	0.00591122	0.0216212	up
4-methylcatechol degradation (ortho cleavage)	0.00601194	0.0217933	up
superpathway of phenylethylamine degradation	0.00606811	0.0218022	up
L-tryptophan biosynthesis	0.00617802	0.0219205	down
phenylacetate degradation I (aerobic)	0.00620902	0.0219205	up
superpathway of heme biosynthesis from uroporphyrinogen-III	0.00628956	0.0220135	up
superpathway of phospholipid biosynthesis I (bacteria)	0.0063782	0.0221329	down
L-lysine biosynthesis III	0.00643794	0.0221509	down
superpathway of ubiquinol-8 biosynthesis (prokaryotic)	0.00670667	0.0225951	up
p-cumate degradation	0.006734	0.0225951	up
p-cymene degradation	0.006734	0.0225951	up
L-arginine degradation II (AST pathway)	0.00681501	0.0226794	up
superpathway of methylglyoxal degradation	0.00704083	0.0230815	up
allantoin degradation IV (anaerobic)	0.00707314	0.0230815	up
tRNA charging	0.00710638	0.0230815	down
ubiquinol-10 biosynthesis (prokaryotic)	0.00744553	0.0231063	up
ubiquinol-7 biosynthesis (prokaryotic)	0.00744553	0.0231063	up
ubiquinol-8 biosynthesis (prokaryotic)	0.00744553	0.0231063	up
ubiquinol-9 biosynthesis (prokaryotic)	0.00744553	0.0231063	up
ppGpp biosynthesis	0.00744788	0.0231063	up
norspermidine biosynthesis	0.00749991	0.0231063	up
(5Z)-dodec-5-enoate biosynthesis	0.00751239	0.0231063	up
D-galacturonate degradation I	0.00797902	0.024357	up
glycolysis III (from glucose)	0.00845524	0.0256181	down
pyruvate fermentation to isobutanol (engineered)	0.00864407	0.0259963	down
superpathway of L-serine and glycine biosynthesis I	0.00884693	0.0264107	down
allantoin degradation to glyoxylate III	0.00896371	0.0265333	up
sulfoglycolysis	0.0090187	0.0265333	up
Kdo transfer to lipid IVA III (Chlamydia)	0.00916727	0.0267763	up
ketogluconate metabolism	0.00950904	0.0275174	up
3-phenylpropanoate and 3-(3-hydroxyphenyl)propanoate degradation	0.00955655	0.0275174	up
toluene degradation IV (aerobic) (via catechol)	0.00983541	0.028121	up
superpathway of salicylate degradation	0.0103599	0.0291801	up
CDP-diacylglycerol biosynthesis I	0.0104214	0.0291801	down
CDP-diacylglycerol biosynthesis II	0.0104214	0.0291801	down
superpathway of ornithine degradation	0.0105525	0.0293447	up
syringate degradation	0.0106876	0.0295182	up
2-methylcitrate cycle II	0.010862	0.0296212	up
superpathway of hexuronide and hexuronate degradation	0.0109758	0.0296212	up
methylgallate degradation	0.0110231	0.0296212	up
gallate degradation I	0.0110252	0.0296212	up
gallate degradation II	0.0110897	0.0296212	up
superpathway of phylloquinol biosynthesis	0.0115164	0.0305598	up
1,4-dihydroxy-2-naphthoate biosynthesis I	0.0123522	0.032565	up
2-methylcitrate cycle I	0.0124435	0.0325941	up
glycogen biosynthesis I (from ADP-D-Glucose)	0.0129302	0.0336515	down
3-phenylpropanoate and 3-(3-hydroxyphenyl)propanoate degradation to 2-oxopent-4-enoate	0.0131282	0.0337344	up
cinnamate and 3-hydroxycinnamate degradation to 2-oxopent-4-enoate	0.0131282	0.0337344	up
lipid IVA biosynthesis	0.0133711	0.0341426	up
superpathway of candicidin biosynthesis	0.0136414	0.034615	up
toluene degradation I (aerobic) (via o-cresol)	0.0146628	0.0367474	up
toluene degradation II (aerobic) (via 4-methylcatechol)	0.0146628	0.0367474	up
anhydromuropeptides recycling	0.0165535	0.0412313	up
superpathway of fucose and rhamnose degradation	0.0171348	0.0424191	up
superpathway of glycolysis and Entner-Doudoroff	0.0181877	0.0445814	up
superpathway of L-tryptophan biosynthesis	0.0182279	0.0445814	up
phosphatidylglycerol biosynthesis I (plastidic)	0.0187146	0.045227	down
phosphatidylglycerol biosynthesis II (non-plastidic)	0.0187146	0.045227	down
palmitate biosynthesis II (bacteria and plants)	0.0191659	0.0460434	up
superpathway of adenosine nucleotides de novo biosynthesis I	0.0194331	0.0461828	down
thiazole biosynthesis II (Bacillus)	0.0194514	0.0461828	down
P-values were obtained by the student’s t-test. Regulation, the regulation in the RA group.

## Sheet: Supplementary Table 6
Supplementary Table 6. 35 pathways were significantly enriched based on MS2 metabolites.
Level1	Level2	Pathway	P-value	FDR
Human Diseases	Infectious diseases: Bacterial	Pathogenic Escherichia coli infection	0	0
Metabolism	Global and overview maps	Metabolic pathways	3.34694e-18	1.90776e-16
Metabolism	Global and overview maps	Biosynthesis of amino acids	5.56509e-10	2.11473e-08
Genetic Information Processing	Translation	Aminoacyl-tRNA biosynthesis	2.28944e-09	6.52491e-08
Environmental Information Processing	Membrane transport	ABC transporters	2.95217e-09	6.73094e-08
Metabolism	Nucleotide metabolism	Purine metabolism	8.2171e-07	1.56125e-05
Metabolism	Amino acid metabolism	Phenylalanine metabolism	8.56073e-06	0.000139418
Metabolism	Amino acid metabolism	Arginine biosynthesis	1.13064e-05	0.000161117
Metabolism	Lipid metabolism	Sphingolipid metabolism	2.08385e-05	0.000263954
Metabolism	Lipid metabolism	Linoleic acid metabolism	4.67804e-05	0.000533296
Metabolism	Metabolism of other amino acids	beta-Alanine metabolism	0.000117528	0.00121802
Metabolism	Amino acid metabolism	Histidine metabolism	0.000246325	0.00234009
Metabolism	Lipid metabolism	Glycerophospholipid metabolism	0.000504574	0.00442472
Metabolism	Amino acid metabolism	Tryptophan metabolism	0.000635141	0.00509027
Metabolism	Metabolism of other amino acids	D-Glutamine and D-glutamate metabolism	0.000669773	0.00509027
Metabolism	Energy metabolism	Carbon fixation in photosynthetic organisms	0.00119511	0.00851513
Metabolism	Global and overview maps	Biosynthesis of secondary metabolites	0.00134087	0.00879378
Metabolism	Amino acid metabolism	Phenylalanine, tyrosine and tryptophan biosynthesis	0.00144418	0.00879378
Metabolism	Xenobiotics biodegradation and metabolism	Styrene degradation	0.00146563	0.00879378
Cellular Processes	Cellular community - prokaryotes	Biofilm formation - Vibrio cholerae	0.00232481	0.0132514
Metabolism	Biosynthesis of other secondary metabolites	Monobactam biosynthesis	0.00257298	0.0137645
Metabolism	Amino acid metabolism	Alanine, aspartate and glutamate metabolism	0.00301167	0.0137645
Metabolism	Metabolism of cofactors and vitamins	Pantothenate and CoA biosynthesis	0.00301167	0.0137645
Metabolism	Metabolism of cofactors and vitamins	Vitamin B6 metabolism	0.00301167	0.0137645
Metabolism	Nucleotide metabolism	Pyrimidine metabolism	0.00301854	0.0137645
Metabolism	Metabolism of cofactors and vitamins	Nicotinate and nicotinamide metabolism	0.00349703	0.0153331
Metabolism	Metabolism of cofactors and vitamins	Thiamine metabolism	0.00476695	0.0201271
Metabolism	Metabolism of other amino acids	Cyanoamino acid metabolism	0.0053633	0.0218363
Metabolism	Amino acid metabolism	Arginine and proline metabolism	0.00601588	0.0232329
Metabolism	Biosynthesis of other secondary metabolites	Caffeine metabolism	0.00626415	0.0232329
Genetic Information Processing	Folding, sorting and degradation	Sulfur relay system	0.00631771	0.0232329
Metabolism	Metabolism of other amino acids	Taurine and hypotaurine metabolism	0.0074421	0.0260577
Human Diseases	Infectious diseases: Bacterial	Salmonella infection	0.00754303	0.0260577
Metabolism	Amino acid metabolism	Valine, leucine and isoleucine biosynthesis	0.00875726	0.0293626
Metabolism	Global and overview maps	2-Oxocarboxylic acid metabolism	0.00918252	0.0299088
P-values were obtained by the hypergeometric test and adjusted by the Benjamini-Hochberg (BH) method.

## Sheet: Supplementary Table 7
Supplementary Table 7. The classification and alteration of differentially abundant metabolites.
Metabolite	Superclass	Class	VIP	FC (RA/HC)	P-value	Q-value	Regulation
Cer(d18:0/12:0)	Lipids and lipid-like molecules	Sphingolipids	3.68445	0.428853	1.22182e-13	2.06011e-09	down
Cer(d18:0/14:0)	Lipids and lipid-like molecules	Sphingolipids	3.52687	0.392636	9.7199e-10	3.27774e-06	down
Cer(d18:0/16:0)	Lipids and lipid-like molecules	Sphingolipids	2.24133	0.511978	0.000449991	0.156127	down
3-Hydroxyanthranilic acid	Unknown	Unknown	3.30154	0.549942	0.000488218	0.156127	down
Cholesterol	Lipids and lipid-like molecules	Sterol Lipids	1.73749	1.51585	0.000567242	0.156672	up
N-Methylserotonin	Organoheterocyclic compounds	Indoles and derivatives	3.25043	0.273136	0.00214612	0.252956	down
LysoPE 18:0	Lipids and lipid-like molecules	Glycerophospholipids	2.29812	3.16848	0.00292413	0.254819	up
N-alpha-Acetyl-L-lysine	Organic acids and derivatives	Carboxylic acids and derivatives	1.91053	0.61065	0.00321939	0.256048	down
2-Amino-4,6-dihydroxypyrimidine	Unknown	Unknown	2.46149	0.251452	0.00386276	0.26548	down
Methyl hexadec-9-enoate	Unknown	Unknown	1.9115	0.501644	0.00473605	0.274414	down
PC(18:3(9Z,12Z,15Z)/16:1(9Z))	Lipids and lipid-like molecules	Glycerophospholipids	2.21092	2.80147	0.00507945	0.283592	up
Kynurenic acid	Organoheterocyclic compounds	Quinolines and derivatives	2.35205	0.284187	0.00511777	0.283851	down
Acylcarnitine 21:4	Unknown	Fatty Acyls	1.79556	0.592025	0.0052816	0.284127	down
LysoPE 19:1	Lipids and lipid-like molecules	Glycerophospholipids	1.93207	2.13754	0.00745055	0.291471	up
3-Formyl-6-hydroxyindole	Organoheterocyclic compounds	Indoles and derivatives	2.37634	0.440056	0.00837507	0.302438	down
D-Pipecolic acid	Organic acids and derivatives	Carboxylic acids and derivatives	1.92809	0.446794	0.0101855	0.321676	down
Dodecanoylcarnitine	Lipids and lipid-like molecules	Fatty Acyls	1.70933	1.94634	0.0113618	0.333747	up
5-(2-Hydroxyethyl)-4-methylthiazole	Organoheterocyclic compounds	Azoles	1.86614	0.507288	0.0118838	0.34054	down
Ricinoleic acid	Lipids and lipid-like molecules	Fatty Acyls	2.51428	0.666226	0.0141761	0.347151	down
Dihydroxyacetone phosphate	Unknown	Unknown	2.14704	0.529421	0.0149245	0.350563	down
(-)-Riboflavin	Organoheterocyclic compounds	Pteridines and derivatives	1.78629	0.137703	0.0149645	0.350563	down
Xanthurenic acid	Unknown	Unknown	2.41638	0.430538	0.0154978	0.351816	down
Traumatic acid	Lipids and lipid-like molecules	Fatty Acyls	2.65249	0.304765	0.0178298	0.359173	down
Quinoline-2,8-diol	Organoheterocyclic compounds	Quinolines and derivatives	2.09004	0.3464	0.0211401	0.383819	down
9,10-Epoxyoctadecenoic acid	Lipids and lipid-like molecules	Fatty Acyls	1.74058	0.521707	0.0237033	0.397398	down
5-Hydroxyindole-3-acetic acid	Organoheterocyclic compounds	Indoles and derivatives	1.6931	0.341975	0.0247022	0.402348	down
Glycerol 3-phosphate	Unknown	Unknown	2.53274	2.65021	0.024947	0.402348	up
Phytosphingosine	Organic nitrogen compounds	Organonitrogen compounds	1.68324	1.95799	0.0258727	0.406753	up
1-Methylhistamine	Organic nitrogen compounds	Organonitrogen compounds	1.56086	0.569462	0.0272192	0.413346	down
Benzaldehyde	Benzenoids	Benzene and substituted derivatives	1.56192	1.74768	0.0286205	0.414931	up
L-Pyridosine	Organic acids and derivatives	Carboxylic acids and derivatives	1.72682	0.627712	0.0300204	0.418615	down
LysoPC(18:0/0:0)	Lipids and lipid-like molecules	Glycerophospholipids	1.93386	1.98536	0.0302403	0.418783	up
2-Linoleoylglycerol	Lipids and lipid-like molecules	Fatty Acyls	1.75505	0.578245	0.032748	0.424116	down
His-Pro	Organic acids and derivatives	Carboxylic acids and derivatives	1.53604	1.59553	0.035856	0.428327	up
Gly-Trp	Unknown	Unknown	1.54997	0.606752	0.0419274	0.445736	down
O-Toluidine	Benzenoids	Benzene and substituted derivatives	1.21865	1.68243	0.0437722	0.450598	up
Lacto-N-triaose	Organic oxygen compounds	Organooxygen compounds	1.50189	0.605084	0.0443544	0.450598	down
TG 57:6	Unknown	Unknown	1.66162	0.637509	0.044923	0.452026	down
Lysine	Organic acids and derivatives	Carboxylic acids and derivatives	1.40176	0.625289	0.0461253	0.454937	down
Acylcarnitine 12:3	Unknown	Fatty Acyls	1.57875	0.380032	0.047735	0.456397	down
Acylcarnitine 20:6	Unknown	Fatty Acyls	1.45489	0.57373	0.0496472	0.458317	down
P-values were obtained by the student’s t-test. VIP, variable importance in projection; FC, fold change; Regulation, the regulation in the RA group; AUC, area under the curve.

## Sheet: Supplementary Table 8
Supplementary Table 8. KEGG pathway enrichment results based on differentially abundant metabolites selected in the validation cohort.
Pathway	P-value	FDR	Differentially abundant metabolites
Biosynthesis of phenylpropanoids	1.44768e-06	0.00010568	Pyruvate;2-Oxoglutarate;Sinapate;Naringenin;Xanthotoxol;Apigenin;Genistein
Glycerophospholipid metabolism	3.39553e-06	0.000123937	Choline;Phosphatidylglycerol;1-Acyl-sn-glycero-3-phosphoethanolamine;2-Acyl-sn-glycero-3-phosphoserine;Diacylglyceryl-N,N,N-trimethylhomoserine
D-Alanine metabolism	1.03719e-05	0.000252384	Pyruvate;D-Alanine
Citrate cycle (TCA cycle)	0.000545359	0.00828661	Pyruvate;2-Oxoglutarate
Glycine, serine and threonine metabolism	0.000708626	0.00828661	Pyruvate;Choline;Creatine
Taurine and hypotaurine metabolism	0.000728283	0.00828661	Pyruvate;2-Oxoglutarate
Valine, leucine and isoleucine biosynthesis	0.000832721	0.00828661	Pyruvate;L-Valine
Biosynthesis of alkaloids derived from shikimate pathway	0.00102164	0.00828661	Pyruvate;2-Oxoglutarate;L-Valine;Tyramine;Berberine
Alanine, aspartate and glutamate metabolism	0.00149673	0.00993284	Pyruvate;2-Oxoglutarate
Pantothenate and CoA biosynthesis	0.00149673	0.00993284	Pyruvate;L-Valine
Thiamine metabolism	0.00201859	0.0122797	NAD+;Pyruvate
C5-Branched dibasic acid metabolism	0.00221466	0.0124362	Pyruvate;2-Oxoglutarate
Pentose phosphate pathway	0.0028725	0.0131785	Pyruvate;Deoxyribose
Biosynthesis of alkaloids derived from histidine and purine	0.0028725	0.0131785	Pyruvate;2-Oxoglutarate
Furfural degradation	0.00288843	0.0131785	2-Oxoglutarate
Tyrosine metabolism	0.00371367	0.015947	Pyruvate;Tyramine;2,5-Dihydroxybenzoate
D-Glutamine and D-glutamate metabolism	0.00419215	0.0170015	2-Oxoglutarate
Butanoate metabolism	0.00484033	0.0179889	Pyruvate;2-Oxoglutarate
Carbon fixation pathways in prokaryotes	0.00552053	0.0191904	Pyruvate;2-Oxoglutarate
Ascorbate and aldarate metabolism	0.00664397	0.0217951	Pyruvate;2-Oxoglutarate
Biosynthesis of alkaloids derived from terpenoid and polyketide	0.0070465	0.0217951	Pyruvate;2-Oxoglutarate
Metabolic pathways	0.00718397	0.0217951	NAD+;Pyruvate;2-Oxoglutarate;Choline;D-Alanine;L-Valine;N-Acetylneuraminate;Inosine;Creatine;Phosphatidylglycerol;Quercetin;Sinapate;Naringenin;Phenylacetaldehyde;2,5-Dihydroxybenzoate;Apigenin;Luteolin;Linoleate;5-Hydroxyindoleacetate;20-HETE;14,15-DHET
Oxidative phosphorylation	0.00746408	0.0217951	NAD+
Penicillin and cephalosporin biosynthesis	0.0094177	0.0258508	L-Valine
Biosynthesis of unsaturated fatty acids	0.00976491	0.0258508	(9Z)-Octadecenoic acid;Linoleate
Pentose and glucuronate interconversions	0.0102695	0.0258508	Pyruvate;2-Oxoglutarate
Nicotinate and nicotinamide metabolism	0.0102695	0.0258508	NAD+;Pyruvate
Glyoxylate and dicarboxylate metabolism	0.0136144	0.0331283	Pyruvate;2-Oxoglutarate
Arginine biosynthesis	0.0151719	0.034611	2-Oxoglutarate
Carbon fixation in photosynthetic organisms	0.0151719	0.034611	Pyruvate
Styrene degradation	0.0164652	0.036423	Phenylacetaldehyde
Biosynthesis of alkaloids derived from ornithine, lysine and nicotinic acid	0.0175133	0.037602	Pyruvate;2-Oxoglutarate
Benzoate degradation	0.0182177	0.0379969	Pyruvate;2,5-Dihydroxybenzoate
Biosynthesis of amino acids	0.0201125	0.0396024	Pyruvate;2-Oxoglutarate;L-Valine
Peptidoglycan biosynthesis	0.020615	0.0396024	D-Alanine
Cutin, suberine and wax biosynthesis	0.020615	0.0396024	(9Z)-Octadecenoic acid
Phenylalanine metabolism	0.0211927	0.0396683	Pyruvate;Phenylacetaldehyde
Linoleic acid metabolism	0.0220856	0.0403062	Linoleate
Arachidonic acid metabolism	0.0235894	0.0414571	20-HETE;14,15-DHET
2-Oxocarboxylic acid metabolism	0.0239762	0.0414571	Pyruvate;2-Oxoglutarate;L-Valine
Arginine and proline metabolism	0.02442	0.0414571	Pyruvate;Creatine
Glycolysis / Gluconeogenesis	0.0267487	0.0433924	Pyruvate
Pyruvate metabolism	0.0267487	0.0433924	Pyruvate
Methane metabolism	0.031632	0.0501987	Pyruvate;Tyramine
Lysine biosynthesis	0.0335245	0.0509852	2-Oxoglutarate
Secondary bile acid biosynthesis	0.0335245	0.0509852	Deoxycholic acid
Xylene degradation	0.0389996	0.0581014	Pyruvate
Monobactam biosynthesis	0.0408958	0.0597078	Pyruvate
Biosynthesis of terpenoids and steroids	0.0466544	0.0644443	Pyruvate;2-Oxoglutarate
Valine, leucine and isoleucine degradation	0.0467883	0.0644443	L-Valine
alpha-Linolenic acid metabolism	0.0467883	0.0644443	Traumatic acid
Biosynthesis of secondary metabolites	0.0488613	0.0660532	Pyruvate;2-Oxoglutarate;L-Valine;Quercetin;Sinapate;Tyramine;Naringenin;Berberine;Apigenin;Luteolin;Eriodictyol;Genistein;Traumatic acid

## Sheet: Supplementary Table 9
Supplementary Table 9. Spearman’s correlation (rho) values between differential metabolites and differential microbes.
Microbes	Metabolites	rho	P-value	Relation
g__Escherichia	N-alpha-Acetyl-L-lysine	-0.562537	2.00643e-05	negtive
g__Escherichia	Traumatic acid	-0.542133	4.40805e-05	negtive
g__Enterobacter	LysoPE 19:1	0.527605	5.83935e-05	positive
g__Akkermansia	D-Pipecolic acid	0.503885	0.000171405	positive
g__Fusicatenibacter	Traumatic acid	0.500801	0.00015608	positive
g__Eisenbergiella	Cer(d18:0/12:0)	-0.495936	0.000184975	negtive
g__Lactobacillus	Dihydroxyacetone phosphate	-0.486567	0.000254734	negtive
g__Fusicatenibacter	N-alpha-Acetyl-L-lysine	0.482773	0.000289224	positive
g__Proteobacteria_unclassified	3-Hydroxyanthranilic acid	0.46495	0.000515162	positive
g__Eisenbergiella	Cer(d18:0/14:0)	-0.460671	0.000589015	negtive
g__Proteobacteria_unclassified	Cholesterol	-0.458226	0.000635379	negtive
g__Escherichia	D-Pipecolic acid	-0.457014	0.000749106	negtive
g__Fusicatenibacter	1-Methylhistamine	0.446633	0.000903232	positive
g__Klebsiella	Cer(d18:0/12:0)	-0.445953	0.000921706	negtive
g__Akkermansia	PC(18:3(9Z,12Z,15Z)/16:1(9Z))	-0.444122	0.00108726	negtive
g__Escherichia	3-Formyl-6-hydroxyindole	-0.436694	0.00133942	negtive
g__Staphylococcus	L-Pyridosine	-0.436605	0.00121249	negtive
g__Escherichia	Cer(d18:0/16:0)	-0.429096	0.0016506	negtive
g__Bacillales_unclassified	Traumatic acid	-0.428427	0.00153154	negtive
g__Escherichia	Ricinoleic acid	-0.428157	0.00169324	negtive
g__Dorea	5-(2-Hydroxyethyl)-4-methylthiazole	0.427522	0.00157107	positive
g__Klebsiella	Kynurenic acid	-0.427169	0.00158677	negtive
g__Megamonas	His-Pro	-0.425638	0.00165636	negtive
g__Escherichia	Xanthurenic acid	-0.4244	0.00187388	negtive
g__Eisenbergiella	Xanthurenic acid	-0.423266	0.00176958	negtive
g__Escherichia	Quinoline-2,8-diol	-0.420302	0.00209044	negtive
g__Bacillales_unclassified	1-Methylhistamine	-0.420249	0.00192354	negtive
g__Fusicatenibacter	5-(2-Hydroxyethyl)-4-methylthiazole	0.418438	0.00202156	positive
g__Escherichia	Phytosphingosine	0.418339	0.00220192	positive
g__Fusicatenibacter	Cer(d18:0/14:0)	0.414849	0.00222903	positive
g__Eisenbergiella	Quinoline-2,8-diol	-0.414364	0.00225849	negtive
g__Collinsella	LysoPE 18:0	-0.413039	0.00234071	negtive
g__Prevotellaceae_unclassified	Acylcarnitine 12:3	0.412051	0.00240372	positive
g__Asaccharobacter	D-Pipecolic acid	0.412015	0.00240607	positive
g__Escherichia	2-Amino-4,6-dihydroxypyrimidine	-0.411082	0.00266143	negtive
g__Fusicatenibacter	Cer(d18:0/16:0)	0.410834	0.00248343	positive
g__Fusicatenibacter	Quinoline-2,8-diol	0.408954	0.00261112	positive
g__Asaccharobacter	1-Methylhistamine	0.408937	0.00261231	positive
g__Collinsella	LysoPC(18:0/0:0)	-0.404821	0.00291256	negtive
g__Eisenbergiella	Cer(d18:0/16:0)	-0.402381	0.00310462	negtive
g__Eisenbergiella	3-Formyl-6-hydroxyindole	-0.400583	0.00325318	negtive
g__Escherichia	Methyl hexadec-9-enoate	-0.398532	0.0036605	negtive
g__Klebsiella	Cer(d18:0/14:0)	-0.397712	0.00350356	negtive
g__Enterococcus	3-Hydroxyanthranilic acid	0.395096	0.00374623	positive
g__Devosia	Cer(d18:0/16:0)	0.394105	0.00384199	positive
g__Prevotellaceae_unclassified	3-Hydroxyanthranilic acid	0.393496	0.00390188	positive
g__Devosia	Cer(d18:0/14:0)	0.392814	0.00397003	positive
g__Gelria	PC(18:3(9Z,12Z,15Z)/16:1(9Z))	-0.392431	0.00400864	negtive
g__Devosia	Cholesterol	-0.389618	0.00430301	negtive
g__Dorea	Phytosphingosine	-0.389436	0.00432268	negtive
g__Akkermansia	Traumatic acid	0.38914	0.00461265	positive
g__Corynebacterium	Cholesterol	0.387036	0.0045898	positive
g__Staphylococcus	LysoPE 19:1	0.3852	0.00480378	positive
g__Dorea	5-Hydroxyindole-3-acetic acid	0.384976	0.0048305	positive
g__Collinsella	3-Formyl-6-hydroxyindole	0.384329	0.00490833	positive
g__Collinsella	5-(2-Hydroxyethyl)-4-methylthiazole	0.384009	0.00494726	positive
g__Devosia	Cer(d18:0/12:0)	0.383092	0.00506026	positive
g__Dorea	3-Formyl-6-hydroxyindole	0.382832	0.00509275	positive
g__Escherichia	(-)-Riboflavin	-0.379066	0.00587111	negtive
g__Klebsiella	LysoPE 19:1	0.37833	0.00568414	positive
g__Gelria	LysoPE 19:1	-0.376819	0.00589567	negtive
g__Fusicatenibacter	2-Amino-4,6-dihydroxypyrimidine	0.376017	0.00601067	positive
g__Fusicatenibacter	Cer(d18:0/12:0)	0.373668	0.00635908	positive
g__Klebsiella	5-(2-Hydroxyethyl)-4-methylthiazole	-0.373548	0.00637723	negtive
g__Klebsiella	Cer(d18:0/16:0)	-0.373292	0.00641636	negtive
g__Escherichia	LysoPC(18:0/0:0)	0.372577	0.00683313	positive
g__Asaccharobacter	5-Hydroxyindole-3-acetic acid	0.372467	0.00654379	positive
g__Dorea	Traumatic acid	0.372366	0.00655953	positive
g__Fusicatenibacter	Kynurenic acid	0.371831	0.00664362	positive
g__Bacillales_unclassified	2-Amino-4,6-dihydroxypyrimidine	-0.371681	0.00666724	negtive
g__Escherichia	5-Hydroxyindole-3-acetic acid	-0.368906	0.00743646	negtive
g__Proteobacteria_unclassified	Cer(d18:0/12:0)	0.367051	0.00743662	positive
g__Fusicatenibacter	3-Formyl-6-hydroxyindole	0.365807	0.00765596	positive
g__Escherichia	5-(2-Hydroxyethyl)-4-methylthiazole	-0.365747	0.00799239	negtive
g__Escherichia	PC(18:3(9Z,12Z,15Z)/16:1(9Z))	0.365321	0.00807023	positive
g__Eisenbergiella	2-Linoleoylglycerol	-0.364719	0.00785249	negtive
g__Asaccharobacter	(-)-Riboflavin	0.36462	0.0078707	positive
g__Escherichia	LysoPE 19:1	0.364467	0.0082279	positive
g__Bacillales_unclassified	Cer(d18:0/12:0)	-0.364171	0.00795312	negtive
g__Asaccharobacter	Traumatic acid	0.363773	0.00802687	positive
g__Megamonas	Cer(d18:0/16:0)	0.363496	0.00807866	positive
g__Collinsella	(-)-Riboflavin	0.363304	0.00811468	positive
g__Eisenbergiella	3-Hydroxyanthranilic acid	-0.362237	0.00831723	negtive
g__Dorea	D-Pipecolic acid	0.360357	0.00868482	positive
g__Lactobacillus	Lysine	-0.360208	0.00871464	negtive
g__Lactobacillus	Cholesterol	0.355724	0.00965175	positive
g__Klebsiella	Dihydroxyacetone phosphate	-0.355106	0.00978745	negtive
g__Prevotellaceae_unclassified	Methyl hexadec-9-enoate	0.353408	0.0101688	positive
g__Eisenbergiella	5-(2-Hydroxyethyl)-4-methylthiazole	-0.353249	0.0102052	negtive
g__Bacillales_unclassified	Cer(d18:0/16:0)	-0.353156	0.0102266	negtive
g__Escherichia	Kynurenic acid	-0.351917	0.0108757	negtive
g__Asaccharobacter	Kynurenic acid	0.351155	0.0106948	positive
g__Eisenbergiella	Cholesterol	0.350596	0.0108289	positive
g__Collinsella	Quinoline-2,8-diol	0.349642	0.0110609	positive
g__Collinsella	1-Methylhistamine	0.348895	0.0112457	positive
g__Enterobacter	Kynurenic acid	-0.348865	0.0112534	negtive
g__Collinsella	Cer(d18:0/16:0)	0.348789	0.0112723	positive
g__Bacillales_unclassified	5-(2-Hydroxyethyl)-4-methylthiazole	-0.347314	0.0116455	negtive
g__Klebsiella	5-Hydroxyindole-3-acetic acid	-0.347165	0.0116838	negtive
g__Eisenbergiella	5-Hydroxyindole-3-acetic acid	-0.346659	0.0118148	negtive
g__Pantoea	LysoPE 19:1	0.346147	0.0119485	positive
g__Flavobacterium	Ricinoleic acid	-0.344477	0.0123936	negtive
g__Staphylococcus	5-Hydroxyindole-3-acetic acid	-0.343643	0.0126214	negtive
g__Collinsella	Cer(d18:0/14:0)	0.343452	0.0126739	positive
g__Klebsiella	Lysine	-0.341872	0.0131167	negtive
g__Escherichia	1-Methylhistamine	-0.341842	0.0135075	negtive
g__Dorea	Xanthurenic acid	0.341229	0.0133005	positive
g__Fusicatenibacter	Benzaldehyde	-0.341073	0.0133455	negtive
g__Enterococcus	Cer(d18:0/12:0)	0.341061	0.013349	positive
g__Flavobacterium	Traumatic acid	-0.338302	0.0141658	negtive
g__Collinsella	Kynurenic acid	0.338222	0.0141899	positive
g__Pantoea	N-Methylserotonin	-0.337184	0.0145088	negtive
g__Collinsella	Cer(d18:0/12:0)	0.336942	0.014584	positive
g__Dorea	Cer(d18:0/16:0)	0.336254	0.0147996	positive
g__Lactobacillus	O-Toluidine	0.335922	0.0149045	positive
g__Enterococcus	Acylcarnitine 20:6	0.335722	0.0149681	positive
g__Megamonas	Xanthurenic acid	0.335178	0.0151419	positive
g__Akkermansia	Cholesterol	-0.333988	0.0159243	negtive
g__Bacillales_unclassified	3-Formyl-6-hydroxyindole	-0.332961	0.0158691	negtive
g__Gelria	N-Methylserotonin	0.332384	0.0160631	positive
g__Fusicatenibacter	Xanthurenic acid	0.332273	0.0161009	positive
g__Asaccharobacter	LysoPC(18:0/0:0)	-0.331304	0.0164317	negtive
g__Corynebacterium	LysoPE 18:0	0.329456	0.0170793	positive
g__Eisenbergiella	2-Amino-4,6-dihydroxypyrimidine	-0.328684	0.0173563	negtive
g__Bacillales_unclassified	Cer(d18:0/14:0)	-0.328622	0.0173787	negtive
g__Dorea	Acylcarnitine 21:4	0.328362	0.0174729	positive
g__Flavobacterium	9,10-Epoxyoctadecenoic acid	-0.328288	0.0174997	negtive
g__Klebsiella	His-Pro	0.327357	0.0178413	positive
g__Akkermansia	Phytosphingosine	-0.326816	0.018446	negtive
g__Weissella	LysoPC(18:0/0:0)	0.326393	0.0182005	positive
g__Devosia	3-Hydroxyanthranilic acid	0.325781	0.0184318	positive
g__Escherichia	Cer(d18:0/14:0)	-0.325194	0.0190614	negtive
g__Dorea	Quinoline-2,8-diol	0.323558	0.0192931	positive
g__Klebsiella	3-Formyl-6-hydroxyindole	-0.323514	0.0193104	negtive
g__Aeromonas	O-Toluidine	-0.323457	0.0193333	negtive
g__Collinsella	Traumatic acid	0.32328	0.0194031	positive
g__Enterococcus	His-Pro	-0.322742	0.0196178	negtive
g__Dorea	Cer(d18:0/14:0)	0.320813	0.0204035	positive
g__Lactobacillus	5-Hydroxyindole-3-acetic acid	-0.320649	0.0204718	negtive
g__Escherichia	Acylcarnitine 21:4	-0.318962	0.0215917	negtive
g__Megamonas	3-Formyl-6-hydroxyindole	0.318558	0.0213557	positive
g__Fusicatenibacter	D-Pipecolic acid	0.317107	0.0219882	positive
g__Clostridiales_unclassified	Dodecanoylcarnitine	-0.316742	0.0225592	negtive
g__Dorea	2-Amino-4,6-dihydroxypyrimidine	0.316267	0.0223614	positive
g__Fusicatenibacter	LysoPE 18:0	-0.314117	0.0233413	negtive
g__Fusicatenibacter	Acylcarnitine 21:4	0.313818	0.0234804	positive
g__Escherichia	Acylcarnitine 12:3	-0.313327	0.0241195	negtive
g__Fusicatenibacter	LysoPC(18:0/0:0)	-0.313177	0.0237808	negtive
g__Proteobacteria_unclassified	Cer(d18:0/14:0)	0.312991	0.0238686	positive
g__Gelria	D-Pipecolic acid	0.31243	0.024135	positive
g__Staphylococcus	LysoPE 18:0	0.312099	0.0242934	positive
g__Enterobacter	N-Methylserotonin	-0.311798	0.0244381	negtive
g__Klebsiella	N-alpha-Acetyl-L-lysine	-0.311305	0.024677	negtive
g__Megamonas	TG 57:6	0.311247	0.0247049	positive
g__Eisenbergiella	N-Methylserotonin	-0.310966	0.0248423	negtive
g__Akkermansia	5-(2-Hydroxyethyl)-4-methylthiazole	0.310254	0.0256009	positive
g__Eisenbergiella	(-)-Riboflavin	-0.309511	0.0255623	negtive
g__Lactobacillus	Cer(d18:0/12:0)	-0.309504	0.0255654	negtive
g__Dorea	Ricinoleic acid	0.308204	0.0262238	positive
g__Akkermansia	Benzaldehyde	-0.308034	0.0267179	negtive
g__Eisenbergiella	Kynurenic acid	-0.307456	0.0266085	negtive
g__Megamonas	Cer(d18:0/14:0)	0.307153	0.0267658	positive
g__Asaccharobacter	5-(2-Hydroxyethyl)-4-methylthiazole	0.307145	0.0267701	positive
g__Enterobacter	Ricinoleic acid	-0.306536	0.0270888	negtive
g__Staphylococcus	D-Pipecolic acid	-0.304922	0.0279482	negtive
g__Aeromonas	Benzaldehyde	-0.304221	0.0283286	negtive
g__Klebsiella	N-Methylserotonin	-0.304218	0.0283305	negtive
g__Dorea	Cer(d18:0/12:0)	0.304001	0.0284493	positive
g__Bacillales_unclassified	Quinoline-2,8-diol	-0.303253	0.0288611	negtive
g__Akkermansia	N-alpha-Acetyl-L-lysine	0.302228	0.0298352	positive
g__Megamonas	2-Amino-4,6-dihydroxypyrimidine	0.301938	0.0295977	positive
g__Aeromonas	Methyl hexadec-9-enoate	0.301605	0.0297866	positive
g__Prevotellaceae_unclassified	Cer(d18:0/12:0)	0.300226	0.0305801	positive
g__Prevotellaceae_unclassified	Acylcarnitine 20:6	0.299358	0.0310889	positive
g__Klebsiella	Quinoline-2,8-diol	-0.299351	0.0310928	negtive
g__Prevotellaceae_unclassified	2-Linoleoylglycerol	0.297992	0.0319028	positive
g__Collinsella	Acylcarnitine 21:4	0.296812	0.0326208	positive
g__Fusicatenibacter	Dodecanoylcarnitine	-0.296516	0.0328026	negtive
g__Lactobacillus	N-alpha-Acetyl-L-lysine	-0.296362	0.0328976	negtive
g__Enterobacter	Dihydroxyacetone phosphate	-0.295896	0.033187	negtive
g__Bacillales_unclassified	LysoPC(18:0/0:0)	0.294908	0.0338065	positive
g__Fusicatenibacter	5-Hydroxyindole-3-acetic acid	0.294466	0.0340874	positive
g__Klebsiella	3-Hydroxyanthranilic acid	-0.294399	0.03413	negtive
g__Proteobacteria_unclassified	His-Pro	-0.293969	0.034405	negtive
g__Dorea	L-Pyridosine	0.293964	0.0344077	positive
g__Akkermansia	3-Formyl-6-hydroxyindole	0.29352	0.0350797	positive
g__Pantoea	LysoPC(18:0/0:0)	0.293294	0.0348403	positive
g__Klebsiella	PC(18:3(9Z,12Z,15Z)/16:1(9Z))	0.293289	0.0348434	positive
g__Bacillales_unclassified	TG 57:6	-0.293073	0.0349839	negtive
g__Pediococcus	Gly-Trp	0.291734	0.0358636	positive
g__Enterobacter	L-Pyridosine	-0.291617	0.0359414	negtive
g__Staphylococcus	Acylcarnitine 21:4	-0.291571	0.0359722	negtive
g__Akkermansia	Cer(d18:0/16:0)	0.291471	0.0364195	positive
g__Escherichia	TG 57:6	-0.29113	0.0366469	negtive
g__Clostridiales_unclassified	Methyl hexadec-9-enoate	0.291044	0.0367039	positive
g__Devosia	N-Methylserotonin	0.289341	0.0374814	positive
g__Lactobacillus	LysoPE 18:0	0.289214	0.0375691	positive
g__Asaccharobacter	Phytosphingosine	-0.289064	0.0376726	negtive
g__Gelria	L-Pyridosine	0.288965	0.037741	positive
g__Bacillales_unclassified	Glycerol 3-phosphate	0.288733	0.0379021	positive
g__Klebsiella	2-Amino-4,6-dihydroxypyrimidine	-0.288251	0.0382382	negtive
g__Escherichia	Cer(d18:0/12:0)	-0.288227	0.0386277	negtive
g__Staphylococcus	LysoPC(18:0/0:0)	0.286397	0.0395548	positive
g__Corynebacterium	Methyl hexadec-9-enoate	-0.28623	0.0396751	negtive
g__Megamonas	Cer(d18:0/12:0)	0.286098	0.0397702	positive
g__Corynebacterium	Acylcarnitine 21:4	-0.285896	0.0399166	negtive
g__Fusicatenibacter	Dihydroxyacetone phosphate	0.285794	0.0399908	positive
g__Asaccharobacter	Acylcarnitine 21:4	0.285371	0.0402987	positive
g__Enterobacter	PC(18:3(9Z,12Z,15Z)/16:1(9Z))	0.284851	0.0406803	positive
g__Aeromonas	Lysine	0.284833	0.0406939	positive
g__Fusicatenibacter	(-)-Riboflavin	0.284726	0.0407727	positive
g__Akkermansia	Cer(d18:0/12:0)	0.284556	0.0412593	positive
g__Asaccharobacter	3-Hydroxyanthranilic acid	0.284294	0.0410924	positive
g__Pediococcus	Dodecanoylcarnitine	-0.284182	0.0411755	negtive
g__Asaccharobacter	3-Formyl-6-hydroxyindole	0.283986	0.0413215	positive
g__Clostridiales_unclassified	L-Pyridosine	0.283958	0.0417014	positive
g__Akkermansia	LysoPE 19:1	-0.283616	0.0419558	negtive
g__Enterococcus	Dodecanoylcarnitine	-0.283435	0.0417346	negtive
g__Schaalia	Gly-Trp	0.283393	0.0417664	positive
g__Klebsiella	Acylcarnitine 21:4	-0.283385	0.0417724	negtive
g__Asaccharobacter	Cholesterol	-0.283371	0.0417828	negtive
g__Collinsella	D-Pipecolic acid	0.283257	0.0418683	positive
g__Megamonas	2-Linoleoylglycerol	0.283223	0.0418945	positive
g__Enterobacter	D-Pipecolic acid	-0.283001	0.0420622	negtive
g__Flavobacterium	N-alpha-Acetyl-L-lysine	-0.282558	0.0423984	negtive
g__Escherichia	L-Pyridosine	-0.282421	0.0428563	negtive
g__Flavobacterium	(-)-Riboflavin	-0.281724	0.0430383	negtive
g__Asaccharobacter	Quinoline-2,8-diol	0.281447	0.0432519	positive
g__Dorea	Kynurenic acid	0.281441	0.0432569	positive
g__Pediococcus	2-Amino-4,6-dihydroxypyrimidine	0.280766	0.0437823	positive
g__Bacillales_unclassified	Kynurenic acid	-0.280722	0.0438165	negtive
g__Akkermansia	LysoPC(18:0/0:0)	-0.280543	0.0443035	negtive
g__Megamonas	Quinoline-2,8-diol	0.280054	0.0443418	positive
g__Gelria	3-Hydroxyanthranilic acid	0.27982	0.0445276	positive
g__Weissella	Cer(d18:0/12:0)	-0.279552	0.0447407	negtive
g__Eisenbergiella	LysoPC(18:0/0:0)	0.279467	0.0448083	positive
g__Collinsella	Xanthurenic acid	0.279415	0.0448496	positive
g__Flavobacterium	TG 57:6	-0.278386	0.0456773	negtive
g__Pediococcus	Xanthurenic acid	0.277844	0.0461176	positive
g__Corynebacterium	1-Methylhistamine	-0.277551	0.0463573	negtive
g__Proteobacteria_unclassified	Cer(d18:0/16:0)	0.277352	0.0465209	positive
g__Proteobacteria_unclassified	Acylcarnitine 12:3	0.276805	0.0469721	positive
g__Pediococcus	Glycerol 3-phosphate	-0.276451	0.0472667	negtive
g__Megamonas	Benzaldehyde	0.276253	0.0474316	positive
g__Collinsella	PC(18:3(9Z,12Z,15Z)/16:1(9Z))	-0.27568	0.0479124	negtive
g__Akkermansia	5-Hydroxyindole-3-acetic acid	0.275335	0.0485281	positive
g__Dorea	(-)-Riboflavin	0.275265	0.0482628	positive
g__Collinsella	N-alpha-Acetyl-L-lysine	0.275146	0.0483635	positive
g__Klebsiella	Cholesterol	0.274676	0.048764	positive
g__Lactobacillus	Kynurenic acid	-0.274296	0.049089	negtive
g__Megamonas	5-(2-Hydroxyethyl)-4-methylthiazole	0.273523	0.0497564	positive
g__Klebsiella	D-Pipecolic acid	-0.272968	0.0502408	negtive
g__Akkermansia	Acylcarnitine 21:4	0.272262	0.0511726	positive
g__Asaccharobacter	Xanthurenic acid	0.272214	0.0509039	positive
g__Collinsella	Glycerol 3-phosphate	-0.272157	0.0509542	negtive
g__Dorea	1-Methylhistamine	0.271834	0.0512417	positive
g__Enterobacter	3-Formyl-6-hydroxyindole	-0.271146	0.0518559	negtive
g__Flavobacterium	L-Pyridosine	-0.270541	0.0524015	negtive
g__Pantoea	Cer(d18:0/12:0)	-0.270337	0.0525871	negtive
g__Flavobacterium	Phytosphingosine	0.270208	0.0527045	positive
g__Enterobacter	Cer(d18:0/12:0)	-0.268718	0.0540745	negtive
g__Weissella	LysoPE 18:0	0.268266	0.0544952	positive
g__Akkermansia	O-Toluidine	-0.268164	0.0548807	negtive
g__Akkermansia	Ricinoleic acid	0.267395	0.0555997	positive
g__Akkermansia	Quinoline-2,8-diol	0.267395	0.0555997	positive
g__Pantoea	3-Hydroxyanthranilic acid	-0.267099	0.0555958	negtive
g__Flavobacterium	3-Formyl-6-hydroxyindole	-0.26687	0.0558137	negtive
g__Pantoea	Kynurenic acid	-0.266867	0.055816	negtive
g__Escherichia	2-Linoleoylglycerol	-0.266115	0.0568152	negtive
g__Dorea	N-alpha-Acetyl-L-lysine	0.265915	0.0567298	positive
g__Pediococcus	2-Linoleoylglycerol	0.265797	0.0568436	positive
g__Akkermansia	1-Methylhistamine	0.265175	0.0577201	positive
g__Gelria	Methyl hexadec-9-enoate	0.265039	0.0575808	positive
g__Eisenbergiella	His-Pro	0.264659	0.0579532	positive
g__Megamonas	Ricinoleic acid	0.264507	0.0581029	positive
g__Collinsella	5-Hydroxyindole-3-acetic acid	0.264473	0.0581361	positive
g__Enterobacter	Cer(d18:0/14:0)	-0.264381	0.0582271	negtive
g__Proteobacteria_unclassified	TG 57:6	0.264014	0.0585893	positive
g__Akkermansia	(-)-Riboflavin	0.263468	0.0593955	positive
g__Bacillales_unclassified	3-Hydroxyanthranilic acid	-0.263031	0.0595706	negtive
g__Akkermansia	Cer(d18:0/14:0)	0.26287	0.0599911	positive
g__Akkermansia	Lysine	0.262443	0.0604195	positive
g__Klebsiella	Xanthurenic acid	-0.262295	0.0603135	negtive
g__Bacillales_unclassified	Methyl hexadec-9-enoate	-0.262196	0.0604136	negtive
g__Eisenbergiella	N-alpha-Acetyl-L-lysine	-0.262091	0.0605208	negtive
g__Lactobacillus	Dodecanoylcarnitine	-0.261909	0.0607064	negtive
g__Weissella	Cer(d18:0/14:0)	-0.261332	0.0612972	negtive
g__Devosia	(-)-Riboflavin	0.26038	0.0622818	positive
g__Klebsiella	1-Methylhistamine	-0.260161	0.0625107	negtive
g__Weissella	His-Pro	0.258952	0.0637825	positive
g__Megamonas	Acylcarnitine 20:6	0.258512	0.0642514	positive
g__Aeromonas	Dihydroxyacetone phosphate	0.258442	0.0643259	positive
g__Collinsella	2-Amino-4,6-dihydroxypyrimidine	0.25839	0.064382	positive
g__Prevotellaceae_unclassified	TG 57:6	0.257408	0.0654384	positive
g__Enterococcus	Cer(d18:0/14:0)	0.257383	0.0654649	positive
g__Corynebacterium	Ricinoleic acid	-0.256355	0.0665867	negtive
g__Flavobacterium	Kynurenic acid	-0.256355	0.0665867	negtive
g__Staphylococcus	O-Toluidine	0.255854	0.0671385	positive
g__Staphylococcus	9,10-Epoxyoctadecenoic acid	-0.255687	0.0673232	negtive
g__Gelria	Cer(d18:0/12:0)	0.255431	0.0676074	positive
g__Prevotellaceae_unclassified	9,10-Epoxyoctadecenoic acid	0.254802	0.0683105	positive
g__Weissella	Kynurenic acid	-0.254737	0.0683825	negtive
g__Pediococcus	3-Formyl-6-hydroxyindole	0.254245	0.0689371	positive
g__Corynebacterium	N-Methylserotonin	-0.254185	0.069004	negtive
g__Staphylococcus	Traumatic acid	-0.253685	0.0695716	negtive
g__Lactobacillus	L-Pyridosine	-0.253651	0.0696103	negtive
g__Corynebacterium	LysoPC(18:0/0:0)	0.253518	0.0697616	positive
g__Enterobacter	O-Toluidine	0.253509	0.0697712	positive
g__Asaccharobacter	2-Amino-4,6-dihydroxypyrimidine	0.252595	0.0708203	positive
g__Megamonas	Acylcarnitine 12:3	0.251152	0.0724998	positive
g__Schaalia	1-Methylhistamine	-0.249846	0.0740479	negtive
g__Collinsella	Ricinoleic acid	0.249638	0.0742971	positive
g__Corynebacterium	His-Pro	0.249178	0.0748492	positive
g__Staphylococcus	Phytosphingosine	0.249012	0.0750506	positive
g__Eisenbergiella	Gly-Trp	-0.248738	0.0753812	negtive
g__Lactobacillus	Acylcarnitine 21:4	-0.248634	0.0755082	negtive
g__Akkermansia	3-Hydroxyanthranilic acid	0.248271	0.0761053	positive
g__Schaalia	Lacto-N-triaose	-0.248177	0.0760639	negtive
g__Asaccharobacter	Cer(d18:0/14:0)	0.247132	0.0773485	positive
g__Clostridiales_unclassified	3-Formyl-6-hydroxyindole	0.246991	0.0776693	positive
g__Flavobacterium	Methyl hexadec-9-enoate	-0.246508	0.0781232	negtive
g__Corynebacterium	O-Toluidine	0.246341	0.0783315	positive
g__Enterococcus	Cholesterol	-0.245508	0.0793775	negtive
g__Pediococcus	5-(2-Hydroxyethyl)-4-methylthiazole	0.244715	0.0803844	positive
g__Dorea	Lysine	0.24387	0.0814681	positive
g__Lactobacillus	Gly-Trp	-0.242906	0.0827172	negtive
g__Corynebacterium	2-Linoleoylglycerol	-0.242669	0.0830264	negtive
g__Collinsella	Dodecanoylcarnitine	-0.24206	0.0838265	negtive
g__Fusicatenibacter	PC(18:3(9Z,12Z,15Z)/16:1(9Z))	-0.242049	0.0838413	negtive
g__Pediococcus	Quinoline-2,8-diol	0.241973	0.0839415	positive
g__Collinsella	Cholesterol	-0.24174	0.0842494	negtive
g__Pantoea	His-Pro	0.240845	0.0854394	positive
g__Enterobacter	Cer(d18:0/16:0)	-0.240788	0.0855168	negtive
g__Flavobacterium	Acylcarnitine 20:6	-0.2405	0.0859029	negtive
g__Pantoea	Traumatic acid	-0.240267	0.0862157	negtive
g__Prevotellaceae_unclassified	His-Pro	-0.240032	0.0865328	negtive
g__Prevotellaceae_unclassified	L-Pyridosine	0.239784	0.0868687	positive
g__Bacillales_unclassified	Phytosphingosine	0.239165	0.0877114	positive
g__Devosia	Lysine	0.238421	0.0887313	positive
g__Corynebacterium	L-Pyridosine	-0.237996	0.0893182	negtive
g__Weissella	Dodecanoylcarnitine	-0.237061	0.0906205	negtive
g__Megamonas	3-Hydroxyanthranilic acid	0.236774	0.0910235	positive
g__Klebsiella	Ricinoleic acid	-0.236424	0.0915166	negtive
g__Bacillales_unclassified	Xanthurenic acid	-0.236327	0.0916534	negtive
g__Enterobacter	Phytosphingosine	0.236104	0.0919698	positive
g__Megamonas	Dodecanoylcarnitine	-0.234191	0.0947116	negtive
g__Aeromonas	Lacto-N-triaose	0.234129	0.0948016	positive
g__Enterobacter	2-Linoleoylglycerol	-0.233849	0.0952092	negtive
g__Pantoea	L-Pyridosine	-0.233849	0.0952092	negtive
g__Pantoea	Acylcarnitine 21:4	-0.233733	0.0953776	negtive
g__Gelria	LysoPE 18:0	-0.23326	0.0960688	negtive
g__Lactobacillus	Cer(d18:0/14:0)	-0.233227	0.096117	negtive
g__Flavobacterium	Quinoline-2,8-diol	-0.233156	0.0962211	negtive
g__Staphylococcus	PC(18:3(9Z,12Z,15Z)/16:1(9Z))	0.232489	0.0972048	positive
g__Asaccharobacter	Ricinoleic acid	0.232129	0.0977388	positive
g__Flavobacterium	Benzaldehyde	0.231821	0.0981963	positive
g__Schaalia	Dihydroxyacetone phosphate	-0.231487	0.098695	negtive
g__Proteobacteria_unclassified	Dihydroxyacetone phosphate	0.231436	0.0987715	positive
g__Bacillales_unclassified	Dodecanoylcarnitine	0.230486	0.100203	positive
g__Dorea	Dodecanoylcarnitine	-0.230145	0.10072	negtive
g__Escherichia	Cholesterol	0.229489	0.101708	positive
g__Lactobacillus	1-Methylhistamine	-0.228832	0.102733	negtive
g__Enterobacter	5-Hydroxyindole-3-acetic acid	-0.228066	0.10392	negtive
g__Gelria	Lysine	0.227994	0.104032	positive
g__Lactobacillus	LysoPE 19:1	0.227811	0.104319	positive
g__Collinsella	9,10-Epoxyoctadecenoic acid	0.227758	0.1044	positive
g__Fusicatenibacter	L-Pyridosine	0.227482	0.104834	positive
g__Eisenbergiella	Acylcarnitine 21:4	-0.226912	0.10573	negtive
g__Eisenbergiella	Traumatic acid	-0.226056	0.107088	negtive
g__Aeromonas	Kynurenic acid	0.225819	0.107465	positive
g__Flavobacterium	3-Hydroxyanthranilic acid	-0.225646	0.107743	negtive
g__Pediococcus	Cer(d18:0/14:0)	0.225611	0.1078	positive
g__Pediococcus	Acylcarnitine 12:3	0.225296	0.108305	positive
g__Devosia	5-(2-Hydroxyethyl)-4-methylthiazole	0.225164	0.108517	positive
g__Asaccharobacter	N-alpha-Acetyl-L-lysine	0.224588	0.109447	positive
g__Weissella	N-Methylserotonin	-0.224144	0.110168	negtive
g__Weissella	1-Methylhistamine	-0.224144	0.110168	negtive
g__Megamonas	PC(18:3(9Z,12Z,15Z)/16:1(9Z))	-0.224102	0.110237	negtive
g__Pantoea	LysoPE 18:0	0.223382	0.111416	positive
g__Fusicatenibacter	Glycerol 3-phosphate	-0.222654	0.112617	negtive
g__Collinsella	Methyl hexadec-9-enoate	0.221995	0.113713	positive
g__Asaccharobacter	N-Methylserotonin	0.221819	0.114008	positive
g__Enterobacter	Cholesterol	0.221242	0.114975	positive
g__Megamonas	Acylcarnitine 21:4	0.220788	0.115742	positive
g__Akkermansia	LysoPE 18:0	-0.220353	0.116368	negtive
g__Proteobacteria_unclassified	Lysine	0.220067	0.116967	positive
g__Collinsella	L-Pyridosine	0.21954	0.117867	positive
g__Schaalia	Cer(d18:0/12:0)	-0.219304	0.118273	negtive
g__Fusicatenibacter	Phytosphingosine	-0.218211	0.120164	negtive
g__Klebsiella	LysoPE 18:0	0.218152	0.120266	positive
g__Gelria	LysoPC(18:0/0:0)	-0.21811	0.120341	negtive
g__Gelria	Quinoline-2,8-diol	0.218017	0.120502	positive
g__Enterobacter	Methyl hexadec-9-enoate	-0.217889	0.120727	negtive
g__Asaccharobacter	Cer(d18:0/12:0)	0.21751	0.121389	positive
g__Schaalia	3-Hydroxyanthranilic acid	-0.217301	0.121756	negtive
g__Klebsiella	Traumatic acid	-0.216615	0.122966	negtive
g__Enterobacter	LysoPE 18:0	0.216501	0.12317	positive
g__Bacillales_unclassified	Cholesterol	0.2163	0.123527	positive
g__Schaalia	Xanthurenic acid	0.215966	0.124121	positive
g__Enterobacter	3-Hydroxyanthranilic acid	-0.215229	0.125442	negtive
g__Flavobacterium	PC(18:3(9Z,12Z,15Z)/16:1(9Z))	0.214297	0.127126	positive
g__Corynebacterium	Acylcarnitine 20:6	-0.21413	0.127429	negtive
g__Asaccharobacter	Benzaldehyde	-0.213971	0.127719	negtive
g__Enterococcus	Acylcarnitine 21:4	0.213289	0.128966	positive
g__Corynebacterium	(-)-Riboflavin	-0.213129	0.129261	negtive
g__Pediococcus	Cer(d18:0/12:0)	0.212889	0.129702	positive
g__Flavobacterium	Acylcarnitine 21:4	-0.21196	0.131424	negtive
g__Proteobacteria_unclassified	2-Linoleoylglycerol	0.211922	0.131495	positive
g__Prevotellaceae_unclassified	Cer(d18:0/14:0)	0.211735	0.131845	positive
g__Flavobacterium	5-(2-Hydroxyethyl)-4-methylthiazole	-0.21146	0.132359	negtive
g__Clostridiales_unclassified	Traumatic acid	0.211218	0.132598	positive
g__Pantoea	Cer(d18:0/14:0)	-0.210487	0.13419	negtive
g__Eisenbergiella	Acylcarnitine 12:3	-0.209878	0.135345	negtive
g__Devosia	Quinoline-2,8-diol	0.2098	0.135495	positive
g__Proteobacteria_unclassified	9,10-Epoxyoctadecenoic acid	0.20908	0.136872	positive
g__Gelria	Cer(d18:0/14:0)	0.208872	0.137272	positive
g__Proteobacteria_unclassified	Acylcarnitine 20:6	0.208642	0.137714	positive
g__Lactobacillus	Quinoline-2,8-diol	-0.20863	0.137737	negtive
g__Proteobacteria_unclassified	3-Formyl-6-hydroxyindole	0.208478	0.13803	positive
g__Akkermansia	Glycerol 3-phosphate	-0.208145	0.138427	negtive
g__Proteobacteria_unclassified	2-Amino-4,6-dihydroxypyrimidine	0.208041	0.138877	positive
g__Akkermansia	Xanthurenic acid	0.207803	0.139086	positive
g__Fusicatenibacter	Ricinoleic acid	0.207403	0.14012	positive
g__Bacillales_unclassified	LysoPE 19:1	0.205785	0.143309	positive
g__Enterobacter	Acylcarnitine 20:6	-0.205629	0.143618	negtive
g__Aeromonas	9,10-Epoxyoctadecenoic acid	0.205046	0.144784	positive
g__Schaalia	Cer(d18:0/14:0)	-0.204951	0.144974	negtive
g__Enterobacter	Xanthurenic acid	-0.204473	0.145934	negtive
g__Corynebacterium	Kynurenic acid	-0.204283	0.146317	negtive
g__Pantoea	Cholesterol	0.204184	0.146517	positive
g__Enterococcus	Glycerol 3-phosphate	-0.203992	0.146905	negtive
g__Aeromonas	Acylcarnitine 20:6	0.203738	0.147421	positive
g__Dorea	PC(18:3(9Z,12Z,15Z)/16:1(9Z))	-0.203639	0.14762	negtive
g__Flavobacterium	LysoPE 18:0	0.203615	0.147669	positive
g__Corynebacterium	Traumatic acid	-0.203615	0.147669	negtive
g__Clostridiales_unclassified	1-Methylhistamine	0.202169	0.15031	positive
g__Devosia	PC(18:3(9Z,12Z,15Z)/16:1(9Z))	-0.201914	0.151157	negtive
g__Enterobacter	5-(2-Hydroxyethyl)-4-methylthiazole	-0.201871	0.151245	negtive
g__Aeromonas	Acylcarnitine 12:3	0.201506	0.152	positive
g__Megamonas	Traumatic acid	0.201	0.153055	positive
g__Gelria	Lacto-N-triaose	-0.200742	0.153593	negtive
g__Pantoea	Glycerol 3-phosphate	0.200714	0.153651	positive
g__Fusicatenibacter	Acylcarnitine 20:6	-0.200568	0.153957	negtive
g__Eisenbergiella	D-Pipecolic acid	-0.200548	0.153998	negtive
g__Enterobacter	1-Methylhistamine	-0.200194	0.154743	negtive
g__Weissella	L-Pyridosine	-0.200146	0.154844	negtive
g__Corynebacterium	Acylcarnitine 12:3	-0.199777	0.155622	negtive
g__Flavobacterium	Dodecanoylcarnitine	0.199109	0.157037	positive
g__Gelria	3-Formyl-6-hydroxyindole	0.198618	0.158085	positive
g__Flavobacterium	D-Pipecolic acid	-0.198275	0.158819	negtive
g__Pediococcus	Methyl hexadec-9-enoate	0.19801	0.159386	positive
g__Prevotellaceae_unclassified	PC(18:3(9Z,12Z,15Z)/16:1(9Z))	-0.197896	0.159631	negtive
g__Aeromonas	Cholesterol	-0.197505	0.160474	negtive
g__Enterobacter	9,10-Epoxyoctadecenoic acid	-0.197302	0.160913	negtive
g__Collinsella	N-Methylserotonin	0.196914	0.161756	positive
g__Akkermansia	Dodecanoylcarnitine	-0.196448	0.16238	negtive
g__Megamonas	(-)-Riboflavin	0.196223	0.163262	positive
g__Corynebacterium	Cer(d18:0/12:0)	-0.195104	0.165725	negtive
g__Staphylococcus	Ricinoleic acid	-0.194603	0.166835	negtive
g__Escherichia	Lysine	-0.194314	0.167062	negtive
g__Weissella	Acylcarnitine 21:4	-0.194027	0.168118	negtive
g__Lactobacillus	D-Pipecolic acid	-0.194023	0.168127	negtive
g__Klebsiella	Phytosphingosine	0.193562	0.16916	positive
g__Escherichia	9,10-Epoxyoctadecenoic acid	-0.193546	0.168771	negtive
g__Enterobacter	Acylcarnitine 21:4	-0.193486	0.169331	negtive
g__Proteobacteria_unclassified	Xanthurenic acid	0.193228	0.169911	positive
g__Flavobacterium	LysoPC(18:0/0:0)	0.193101	0.170198	positive
g__Eisenbergiella	LysoPE 19:1	0.192246	0.172134	positive
g__Gelria	Cholesterol	-0.191504	0.173826	negtive
g__Lactobacillus	Benzaldehyde	0.191448	0.173955	positive
g__Megamonas	9,10-Epoxyoctadecenoic acid	0.191447	0.173957	positive
g__Devosia	LysoPC(18:0/0:0)	-0.190968	0.175057	negtive
g__Devosia	5-Hydroxyindole-3-acetic acid	0.19022	0.176784	positive
g__Megamonas	LysoPE 18:0	0.189644	0.178125	positive
g__Asaccharobacter	Cer(d18:0/16:0)	0.18935	0.17881	positive
g__Enterococcus	Methyl hexadec-9-enoate	0.188619	0.180524	positive
g__Bacillales_unclassified	(-)-Riboflavin	-0.188261	0.181369	negtive
g__Asaccharobacter	PC(18:3(9Z,12Z,15Z)/16:1(9Z))	-0.188196	0.181522	negtive
g__Prevotellaceae_unclassified	N-Methylserotonin	0.187781	0.182504	positive
g__Pantoea	1-Methylhistamine	-0.187241	0.183789	negtive
g__Escherichia	LysoPE 18:0	0.186289	0.185554	positive
g__Aeromonas	L-Pyridosine	0.186195	0.186293	positive
g__Akkermansia	His-Pro	-0.185947	0.186372	negtive
g__Enterobacter	(-)-Riboflavin	-0.185853	0.187118	negtive
g__Enterobacter	LysoPC(18:0/0:0)	0.185795	0.187258	positive
g__Megamonas	Cholesterol	-0.185696	0.187498	negtive
g__Aeromonas	D-Pipecolic acid	0.184272	0.190964	positive
g__Flavobacterium	Acylcarnitine 12:3	-0.184255	0.191005	negtive
g__Dorea	LysoPC(18:0/0:0)	-0.184253	0.19101	negtive
g__Enterococcus	LysoPE 19:1	-0.183832	0.192043	negtive
g__Klebsiella	Gly-Trp	-0.183829	0.192052	negtive
g__Akkermansia	2-Amino-4,6-dihydroxypyrimidine	0.182191	0.195547	positive
g__Clostridiales_unclassified	N-alpha-Acetyl-L-lysine	0.182191	0.195547	positive
g__Dorea	LysoPE 19:1	-0.18168	0.19739	negtive
g__Weissella	Dihydroxyacetone phosphate	-0.181654	0.197455	negtive
g__Corynebacterium	PC(18:3(9Z,12Z,15Z)/16:1(9Z))	0.181251	0.198468	positive
g__Enterobacter	2-Amino-4,6-dihydroxypyrimidine	-0.181227	0.198529	negtive
g__Pediococcus	5-Hydroxyindole-3-acetic acid	0.181064	0.19894	positive
g__Proteobacteria_unclassified	LysoPC(18:0/0:0)	0.180109	0.201358	positive
g__Prevotellaceae_unclassified	Dodecanoylcarnitine	-0.179776	0.202207	negtive
g__Lactobacillus	TG 57:6	0.178617	0.205181	positive
g__Schaalia	3-Formyl-6-hydroxyindole	0.178581	0.205273	positive
g__Enterobacter	Traumatic acid	-0.178162	0.206355	negtive
g__Megamonas	LysoPE 19:1	-0.177897	0.207041	negtive
g__Corynebacterium	3-Hydroxyanthranilic acid	-0.177746	0.207433	negtive
g__Corynebacterium	LysoPE 19:1	0.177746	0.207433	positive
g__Gelria	Cer(d18:0/16:0)	0.177001	0.209377	positive
g__Enterobacter	His-Pro	0.176948	0.209515	positive
g__Proteobacteria_unclassified	Kynurenic acid	0.176228	0.211403	positive
g__Lactobacillus	3-Hydroxyanthranilic acid	-0.176219	0.211427	negtive
g__Clostridiales_unclassified	Cer(d18:0/14:0)	0.175446	0.212825	positive
g__Gelria	Xanthurenic acid	0.17543	0.213512	positive
g__Asaccharobacter	9,10-Epoxyoctadecenoic acid	0.175424	0.213529	positive
g__Enterococcus	Phytosphingosine	-0.175363	0.213689	negtive
g__Flavobacterium	Xanthurenic acid	-0.175243	0.214009	negtive
g__Schaalia	LysoPE 19:1	0.174575	0.215787	positive
g__Pantoea	5-(2-Hydroxyethyl)-4-methylthiazole	-0.174346	0.216401	negtive
g__Aeromonas	LysoPE 18:0	-0.17427	0.216604	negtive
g__Proteobacteria_unclassified	Quinoline-2,8-diol	0.17426	0.216629	positive
g__Clostridiales_unclassified	Xanthurenic acid	0.17408	0.216451	positive
g__Clostridiales_unclassified	D-Pipecolic acid	0.173909	0.216907	positive
g__Bacillales_unclassified	O-Toluidine	-0.173741	0.218024	negtive
g__Pediococcus	Cer(d18:0/16:0)	0.173647	0.218276	positive
g__Klebsiella	LysoPC(18:0/0:0)	0.173412	0.21891	positive
g__Bacillales_unclassified	PC(18:3(9Z,12Z,15Z)/16:1(9Z))	0.17324	0.219374	positive
g__Pantoea	Cer(d18:0/16:0)	-0.173073	0.219824	negtive
g__Clostridiales_unclassified	Cer(d18:0/12:0)	0.172799	0.21989	positive
g__Eisenbergiella	TG 57:6	-0.172473	0.221452	negtive
g__Lactobacillus	Cer(d18:0/16:0)	-0.172223	0.222133	negtive
g__Staphylococcus	Dodecanoylcarnitine	0.171738	0.223458	positive
g__Pediococcus	Kynurenic acid	0.171714	0.223524	positive
g__Klebsiella	(-)-Riboflavin	-0.171533	0.224018	negtive
g__Megamonas	Methyl hexadec-9-enoate	0.171513	0.224075	positive
g__Pantoea	D-Pipecolic acid	-0.171396	0.224394	negtive
g__Lactobacillus	3-Formyl-6-hydroxyindole	-0.171069	0.225294	negtive
g__Eisenbergiella	LysoPE 18:0	0.170847	0.225905	positive
g__Fusicatenibacter	Methyl hexadec-9-enoate	0.170793	0.226055	positive
g__Dorea	TG 57:6	0.170614	0.226548	positive
g__Flavobacterium	Cer(d18:0/14:0)	-0.170069	0.228058	negtive
g__Staphylococcus	2-Amino-4,6-dihydroxypyrimidine	-0.169568	0.229451	negtive
g__Fusicatenibacter	Lysine	0.169554	0.229491	positive
g__Devosia	3-Formyl-6-hydroxyindole	0.169349	0.230062	positive
g__Bacillales_unclassified	Ricinoleic acid	-0.169234	0.230382	negtive
g__Clostridiales_unclassified	2-Amino-4,6-dihydroxypyrimidine	0.168531	0.23163	positive
g__Klebsiella	2-Linoleoylglycerol	-0.16846	0.232554	negtive
g__Asaccharobacter	Lacto-N-triaose	0.168422	0.23266	positive
g__Clostridiales_unclassified	Acylcarnitine 20:6	0.167762	0.233788	positive
g__Enterobacter	Gly-Trp	-0.167638	0.234875	negtive
g__Weissella	Cholesterol	0.167445	0.23542	positive
g__Corynebacterium	D-Pipecolic acid	-0.166898	0.236977	negtive
g__Klebsiella	L-Pyridosine	-0.166837	0.237149	negtive
g__Escherichia	Glycerol 3-phosphate	-0.166567	0.237173	negtive
g__Fusicatenibacter	9,10-Epoxyoctadecenoic acid	0.16588	0.23989	positive
g__Prevotellaceae_unclassified	5-Hydroxyindole-3-acetic acid	-0.165875	0.239903	negtive
g__Aeromonas	3-Hydroxyanthranilic acid	0.165344	0.241432	positive
g__Flavobacterium	Cer(d18:0/12:0)	-0.165229	0.241766	negtive
g__Megamonas	5-Hydroxyindole-3-acetic acid	0.165177	0.241917	positive
g__Aeromonas	N-alpha-Acetyl-L-lysine	0.164652	0.243436	positive
g__Bacillales_unclassified	D-Pipecolic acid	-0.164561	0.243699	negtive
g__Enterococcus	Lacto-N-triaose	0.163672	0.246291	positive
g__Clostridiales_unclassified	LysoPE 19:1	-0.163494	0.246033	negtive
g__Devosia	2-Amino-4,6-dihydroxypyrimidine	0.16323	0.247586	positive
g__Aeromonas	Dodecanoylcarnitine	-0.163036	0.248157	negtive
g__Corynebacterium	2-Amino-4,6-dihydroxypyrimidine	-0.162392	0.250057	negtive
g__Clostridiales_unclassified	PC(18:3(9Z,12Z,15Z)/16:1(9Z))	-0.162384	0.249287	negtive
g__Dorea	Gly-Trp	0.162294	0.250346	positive
g__Proteobacteria_unclassified	Dodecanoylcarnitine	-0.161634	0.252305	negtive
g__Prevotellaceae_unclassified	LysoPE 19:1	-0.161035	0.254089	negtive
g__Dorea	His-Pro	-0.160235	0.256487	negtive
g__Aeromonas	Cer(d18:0/12:0)	0.160189	0.256624	positive
g__Clostridiales_unclassified	Glycerol 3-phosphate	-0.160164	0.255884	negtive
g__Clostridiales_unclassified	Acylcarnitine 21:4	0.159566	0.25768	positive
g__Dorea	Lacto-N-triaose	0.159463	0.258815	positive
g__Weissella	TG 57:6	0.159355	0.259142	positive
g__Proteobacteria_unclassified	LysoPE 19:1	-0.159065	0.260023	negtive
g__Clostridiales_unclassified	Phytosphingosine	-0.158627	0.260519	negtive
g__Weissella	5-Hydroxyindole-3-acetic acid	-0.158132	0.262865	negtive
g__Pediococcus	Acylcarnitine 20:6	0.157554	0.264634	positive
g__Prevotellaceae_unclassified	LysoPE 18:0	0.157436	0.264998	positive
g__Gelria	Glycerol 3-phosphate	-0.157324	0.265343	negtive
g__Weissella	Cer(d18:0/16:0)	-0.157248	0.265576	negtive
g__Lactobacillus	Glycerol 3-phosphate	0.156684	0.267316	positive
g__Klebsiella	O-Toluidine	0.156506	0.267865	positive
g__Pantoea	(-)-Riboflavin	-0.15613	0.26903	negtive
g__Lactobacillus	5-(2-Hydroxyethyl)-4-methylthiazole	-0.156106	0.269105	negtive
g__Megamonas	Kynurenic acid	0.155331	0.271519	positive
g__Pantoea	PC(18:3(9Z,12Z,15Z)/16:1(9Z))	0.155147	0.272094	positive
g__Gelria	5-(2-Hydroxyethyl)-4-methylthiazole	0.154275	0.274832	positive
g__Schaalia	N-Methylserotonin	-0.154214	0.275025	negtive
g__Devosia	2-Linoleoylglycerol	0.153305	0.277899	positive
g__Akkermansia	N-Methylserotonin	0.153249	0.27719	positive
g__Pantoea	2-Linoleoylglycerol	-0.152429	0.280684	negtive
g__Schaalia	LysoPE 18:0	0.152378	0.280849	positive
g__Clostridiales_unclassified	Lacto-N-triaose	0.151883	0.281534	positive
g__Clostridiales_unclassified	LysoPC(18:0/0:0)	0.151456	0.282901	positive
g__Gelria	Phytosphingosine	-0.151411	0.283948	negtive
g__Bacillales_unclassified	2-Linoleoylglycerol	-0.151376	0.28406	negtive
g__Fusicatenibacter	3-Hydroxyanthranilic acid	-0.1508	0.285919	negtive
g__Akkermansia	Dihydroxyacetone phosphate	0.150687	0.285372	positive
g__Aeromonas	(-)-Riboflavin	-0.150341	0.287405	negtive
g__Clostridiales_unclassified	Acylcarnitine 12:3	0.149407	0.289522	positive
g__Corynebacterium	9,10-Epoxyoctadecenoic acid	-0.148706	0.29274	negtive
g__Collinsella	Dihydroxyacetone phosphate	0.148246	0.294253	positive
g__Pediococcus	N-Methylserotonin	0.148025	0.294982	positive
g__Gelria	Acylcarnitine 21:4	-0.147993	0.295086	negtive
g__Klebsiella	Glycerol 3-phosphate	0.147883	0.295451	positive
g__Devosia	Xanthurenic acid	0.14773	0.295955	positive
g__Prevotellaceae_unclassified	Lysine	-0.147259	0.297515	negtive
g__Asaccharobacter	His-Pro	-0.146956	0.298521	negtive
g__Pantoea	2-Amino-4,6-dihydroxypyrimidine	-0.1463	0.300707	negtive
g__Staphylococcus	(-)-Riboflavin	-0.145702	0.302708	negtive
g__Klebsiella	Dodecanoylcarnitine	0.145577	0.303127	positive
g__Weissella	2-Linoleoylglycerol	-0.145419	0.30366	negtive
g__Asaccharobacter	LysoPE 18:0	-0.145417	0.303665	negtive
g__Akkermansia	Methyl hexadec-9-enoate	0.144882	0.304504	positive
g__Escherichia	Dodecanoylcarnitine	0.14454	0.305655	positive
g__Flavobacterium	Cholesterol	0.144534	0.306644	positive
g__Enterococcus	Acylcarnitine 12:3	0.144525	0.306672	positive
g__Enterococcus	2-Linoleoylglycerol	0.144433	0.306984	positive
g__Pediococcus	His-Pro	-0.144114	0.308065	negtive
g__Aeromonas	Glycerol 3-phosphate	-0.143263	0.310961	negtive
g__Asaccharobacter	Dodecanoylcarnitine	-0.142416	0.313858	negtive
g__Enterococcus	Dihydroxyacetone phosphate	0.141948	0.31547	positive
g__Megamonas	1-Methylhistamine	0.141928	0.315537	positive
g__Fusicatenibacter	TG 57:6	0.141743	0.316174	positive
g__Pediococcus	Acylcarnitine 21:4	0.141687	0.31637	positive
g__Clostridiales_unclassified	9,10-Epoxyoctadecenoic acid	0.141211	0.317022	positive
g__Prevotellaceae_unclassified	LysoPC(18:0/0:0)	0.141053	0.318561	positive
g__Corynebacterium	Cer(d18:0/14:0)	-0.141029	0.318645	negtive
g__Pantoea	Gly-Trp	0.140864	0.319215	positive
g__Devosia	Benzaldehyde	-0.140796	0.319454	negtive
g__Pantoea	Methyl hexadec-9-enoate	-0.140344	0.321025	negtive
g__Gelria	9,10-Epoxyoctadecenoic acid	0.140233	0.32141	positive
g__Enterobacter	Lysine	-0.13965	0.323447	negtive
g__Devosia	Kynurenic acid	0.13964	0.323482	positive
g__Schaalia	2-Amino-4,6-dihydroxypyrimidine	0.139527	0.323879	positive
g__Staphylococcus	3-Hydroxyanthranilic acid	-0.139193	0.325049	negtive
g__Akkermansia	L-Pyridosine	0.136856	0.33229	positive
g__Prevotellaceae_unclassified	Dihydroxyacetone phosphate	-0.136709	0.333841	negtive
g__Pediococcus	Lysine	0.136427	0.334848	positive
g__Pediococcus	3-Hydroxyanthranilic acid	0.136068	0.336136	positive
g__Akkermansia	TG 57:6	-0.135917	0.335643	negtive
g__Dorea	Glycerol 3-phosphate	-0.135874	0.336831	negtive
g__Staphylococcus	Cholesterol	0.135855	0.336899	positive
g__Clostridiales_unclassified	Kynurenic acid	0.135405	0.337481	positive
g__Clostridiales_unclassified	TG 57:6	0.135234	0.338095	positive
g__Clostridiales_unclassified	Dihydroxyacetone phosphate	0.135234	0.338095	positive
g__Megamonas	Lacto-N-triaose	0.134861	0.340479	positive
g__Aeromonas	Phytosphingosine	-0.134722	0.34098	negtive
g__Bacillales_unclassified	Benzaldehyde	0.134687	0.341109	positive
g__Lactobacillus	PC(18:3(9Z,12Z,15Z)/16:1(9Z))	0.134307	0.342486	positive
g__Devosia	LysoPE 19:1	-0.134201	0.342868	negtive
g__Akkermansia	Kynurenic acid	0.133868	0.343032	positive
g__Collinsella	Phytosphingosine	-0.133731	0.344578	negtive
g__Gelria	Ricinoleic acid	0.133582	0.34512	positive
g__Megamonas	N-Methylserotonin	0.133399	0.345788	positive
g__Schaalia	Cholesterol	0.133184	0.34657	positive
g__Prevotellaceae_unclassified	Lacto-N-triaose	0.133048	0.34707	positive
g__Pediococcus	TG 57:6	0.132247	0.350007	positive
g__Devosia	Traumatic acid	0.132026	0.35082	positive
g__Enterococcus	PC(18:3(9Z,12Z,15Z)/16:1(9Z))	-0.131637	0.352251	negtive
g__Schaalia	TG 57:6	0.131515	0.352701	positive
g__Schaalia	Acylcarnitine 21:4	-0.131349	0.353318	negtive
g__Staphylococcus	N-alpha-Acetyl-L-lysine	-0.131349	0.353318	negtive
g__Eisenbergiella	Acylcarnitine 20:6	-0.130703	0.355709	negtive
g__Lactobacillus	N-Methylserotonin	-0.130533	0.356342	negtive
g__Collinsella	Lysine	0.130209	0.357547	positive
g__Clostridiales_unclassified	3-Hydroxyanthranilic acid	-0.130197	0.356523	negtive
g__Escherichia	Acylcarnitine 20:6	-0.130112	0.356841	negtive
g__Asaccharobacter	O-Toluidine	-0.130029	0.358217	negtive
g__Devosia	D-Pipecolic acid	0.129918	0.358631	positive
g__Gelria	TG 57:6	0.129609	0.359783	positive
g__Clostridiales_unclassified	Ricinoleic acid	0.129258	0.360026	positive
g__Proteobacteria_unclassified	D-Pipecolic acid	-0.128564	0.363706	negtive
g__Lactobacillus	Ricinoleic acid	-0.128535	0.363815	negtive
g__Prevotellaceae_unclassified	N-alpha-Acetyl-L-lysine	-0.127525	0.367627	negtive
g__Flavobacterium	Dihydroxyacetone phosphate	-0.12751	0.367684	negtive
g__Flavobacterium	1-Methylhistamine	-0.12751	0.367684	negtive
g__Enterobacter	Quinoline-2,8-diol	-0.127449	0.367916	negtive
g__Devosia	LysoPE 18:0	-0.127403	0.36809	negtive
g__Dorea	Benzaldehyde	-0.127296	0.368495	negtive
g__Flavobacterium	Cer(d18:0/16:0)	-0.127176	0.36895	negtive
g__Asaccharobacter	Lysine	0.126105	0.373029	positive
g__Bacillales_unclassified	His-Pro	0.125674	0.374678	positive
g__Prevotellaceae_unclassified	Cholesterol	-0.125353	0.375909	negtive
g__Corynebacterium	TG 57:6	-0.125173	0.376599	negtive
g__Gelria	N-alpha-Acetyl-L-lysine	0.124159	0.380509	positive
g__Eisenbergiella	L-Pyridosine	-0.123941	0.381352	negtive
g__Dorea	2-Linoleoylglycerol	0.123093	0.384645	positive
g__Weissella	2-Amino-4,6-dihydroxypyrimidine	-0.122712	0.386129	negtive
g__Escherichia	3-Hydroxyanthranilic acid	-0.12055	0.393505	negtive
g__Gelria	Traumatic acid	0.119171	0.400087	positive
g__Clostridiales_unclassified	Cer(d18:0/16:0)	0.119013	0.399599	positive
g__Gelria	Benzaldehyde	-0.118616	0.402298	negtive
g__Escherichia	Benzaldehyde	0.118415	0.401983	positive
g__Eisenbergiella	Ricinoleic acid	-0.117864	0.405311	negtive
g__Corynebacterium	Dihydroxyacetone phosphate	-0.11783	0.405447	negtive
g__Proteobacteria_unclassified	Phytosphingosine	0.117741	0.405806	positive
g__Lactobacillus	Xanthurenic acid	-0.116369	0.411333	negtive
g__Collinsella	His-Pro	-0.116014	0.412774	negtive
g__Gelria	O-Toluidine	-0.115845	0.41346	negtive
g__Pantoea	Dihydroxyacetone phosphate	-0.11571	0.414007	negtive
g__Proteobacteria_unclassified	1-Methylhistamine	0.115663	0.414196	positive
g__Devosia	Lacto-N-triaose	-0.115573	0.414562	negtive
g__Enterobacter	TG 57:6	-0.115305	0.415654	negtive
g__Aeromonas	TG 57:6	0.114564	0.418678	positive
g__Clostridiales_unclassified	Quinoline-2,8-diol	0.114061	0.419607	positive
g__Bacillales_unclassified	N-Methylserotonin	-0.113991	0.421023	negtive
g__Devosia	His-Pro	-0.113942	0.421226	negtive
g__Enterococcus	Cer(d18:0/16:0)	0.113319	0.423786	positive
g__Devosia	L-Pyridosine	-0.113126	0.42458	negtive
g__Schaalia	Quinoline-2,8-diol	0.11299	0.425141	positive
g__Eisenbergiella	Lysine	-0.112985	0.425161	negtive
g__Corynebacterium	Gly-Trp	0.112322	0.4279	positive
g__Enterococcus	3-Formyl-6-hydroxyindole	0.11203	0.42911	positive
g__Staphylococcus	Glycerol 3-phosphate	0.111655	0.430668	positive
g__Enterococcus	Benzaldehyde	-0.111386	0.431787	negtive
g__Bacillales_unclassified	Lacto-N-triaose	-0.111321	0.432056	negtive
g__Lactobacillus	LysoPC(18:0/0:0)	0.111086	0.433034	positive
g__Schaalia	Acylcarnitine 20:6	0.110987	0.433446	positive
g__Flavobacterium	O-Toluidine	0.110987	0.433446	positive
g__Prevotellaceae_unclassified	5-(2-Hydroxyethyl)-4-methylthiazole	-0.11077	0.434353	negtive
g__Enterococcus	5-Hydroxyindole-3-acetic acid	-0.110465	0.435626	negtive
g__Pantoea	3-Formyl-6-hydroxyindole	-0.109985	0.437635	negtive
g__Schaalia	L-Pyridosine	-0.10865	0.443249	negtive
g__Pediococcus	(-)-Riboflavin	0.108647	0.443263	positive
g__Bacillales_unclassified	Acylcarnitine 21:4	-0.108484	0.443954	negtive
g__Pediococcus	N-alpha-Acetyl-L-lysine	0.107883	0.446495	positive
g__Schaalia	PC(18:3(9Z,12Z,15Z)/16:1(9Z))	0.107482	0.448197	positive
g__Flavobacterium	Gly-Trp	-0.107148	0.449616	negtive
g__Dorea	Dihydroxyacetone phosphate	0.106366	0.452952	positive
g__Fusicatenibacter	Acylcarnitine 12:3	0.106115	0.454023	positive
g__Megamonas	D-Pipecolic acid	0.10591	0.454902	positive
g__Corynebacterium	Glycerol 3-phosphate	0.105313	0.457464	positive
g__Collinsella	Benzaldehyde	-0.105021	0.458719	negtive
g__Gelria	Dihydroxyacetone phosphate	0.104944	0.459049	positive
g__Pediococcus	LysoPE 19:1	-0.104871	0.459361	negtive
g__Proteobacteria_unclassified	L-Pyridosine	-0.104567	0.460672	negtive
g__Aeromonas	LysoPE 19:1	-0.104254	0.462024	negtive
g__Clostridiales_unclassified	Gly-Trp	0.103902	0.462413	positive
g__Weissella	3-Hydroxyanthranilic acid	-0.102928	0.467768	negtive
g__Proteobacteria_unclassified	Traumatic acid	0.102927	0.467772	positive
g__Staphylococcus	1-Methylhistamine	-0.102809	0.468286	negtive
g__Devosia	N-alpha-Acetyl-L-lysine	0.102724	0.468655	positive
g__Schaalia	5-(2-Hydroxyethyl)-4-methylthiazole	0.102642	0.469013	positive
g__Bacillales_unclassified	5-Hydroxyindole-3-acetic acid	-0.102141	0.471195	negtive
g__Schaalia	N-alpha-Acetyl-L-lysine	0.101975	0.471924	positive
g__Devosia	Acylcarnitine 21:4	0.101637	0.473402	positive
g__Corynebacterium	N-alpha-Acetyl-L-lysine	-0.101474	0.474114	negtive
g__Asaccharobacter	L-Pyridosine	0.100869	0.476768	positive
g__Dorea	3-Hydroxyanthranilic acid	-0.10079	0.477112	negtive
g__Dorea	Methyl hexadec-9-enoate	0.0989031	0.485442	positive
g__Clostridiales_unclassified	5-(2-Hydroxyethyl)-4-methylthiazole	0.098523	0.486004	positive
g__Schaalia	Benzaldehyde	0.0983028	0.488108	positive
g__Pantoea	Quinoline-2,8-diol	-0.0981886	0.488616	negtive
g__Bacillales_unclassified	Acylcarnitine 12:3	-0.0981359	0.48885	negtive
g__Staphylococcus	Kynurenic acid	-0.0976352	0.491081	negtive
g__Staphylococcus	Xanthurenic acid	-0.0976352	0.491081	negtive
g__Flavobacterium	Lacto-N-triaose	-0.0976352	0.491081	negtive
g__Enterobacter	Acylcarnitine 12:3	-0.0972634	0.492741	negtive
g__Pediococcus	9,10-Epoxyoctadecenoic acid	0.0971398	0.493294	positive
g__Escherichia	N-Methylserotonin	-0.0967301	0.494007	negtive
g__Enterococcus	Gly-Trp	0.0960125	0.498347	positive
g__Flavobacterium	2-Amino-4,6-dihydroxypyrimidine	-0.0959663	0.498555	negtive
g__Staphylococcus	Methyl hexadec-9-enoate	-0.0952987	0.501561	negtive
g__Enterococcus	TG 57:6	0.0952761	0.501663	positive
g__Schaalia	Phytosphingosine	-0.0949649	0.503068	negtive
g__Eisenbergiella	Methyl hexadec-9-enoate	-0.094839	0.503637	negtive
g__Pantoea	Phytosphingosine	0.0947191	0.504179	positive
g__Collinsella	Lacto-N-triaose	-0.0946681	0.504409	negtive
g__Escherichia	O-Toluidine	0.0945104	0.50401	positive
g__Schaalia	(-)-Riboflavin	0.0942973	0.506088	positive
g__Weissella	LysoPE 19:1	0.0939544	0.507643	positive
g__Enterobacter	Lacto-N-triaose	-0.0939095	0.507846	negtive
g__Aeromonas	Ricinoleic acid	0.0937131	0.508738	positive
g__Megamonas	L-Pyridosine	-0.0934327	0.510013	negtive
g__Lactobacillus	(-)-Riboflavin	0.0925272	0.51414	positive
g__Enterococcus	5-(2-Hydroxyethyl)-4-methylthiazole	0.0921462	0.515881	positive
g__Flavobacterium	N-Methylserotonin	0.0919607	0.51673	positive
g__Proteobacteria_unclassified	Lacto-N-triaose	0.0918857	0.517073	positive
g__Gelria	2-Amino-4,6-dihydroxypyrimidine	0.091826	0.517347	positive
g__Gelria	Kynurenic acid	0.0914564	0.519042	positive
g__Prevotellaceae_unclassified	Benzaldehyde	0.0913463	0.519547	positive
g__Proteobacteria_unclassified	N-Methylserotonin	0.0913391	0.51958	positive
g__Proteobacteria_unclassified	5-Hydroxyindole-3-acetic acid	0.0912845	0.519831	positive
g__Eisenbergiella	1-Methylhistamine	-0.0910728	0.520804	negtive
g__Bacillales_unclassified	N-alpha-Acetyl-L-lysine	-0.0906255	0.522862	negtive
g__Schaalia	Ricinoleic acid	0.089791	0.526712	positive
g__Megamonas	Glycerol 3-phosphate	-0.0896798	0.527226	negtive
g__Eisenbergiella	O-Toluidine	0.0895321	0.52791	positive
g__Schaalia	His-Pro	0.0894572	0.528256	positive
g__Enterococcus	Quinoline-2,8-diol	0.0893846	0.528592	positive
g__Lactobacillus	2-Linoleoylglycerol	-0.0891085	0.529872	negtive
g__Devosia	1-Methylhistamine	0.0886516	0.531992	positive
g__Prevotellaceae_unclassified	2-Amino-4,6-dihydroxypyrimidine	0.0886158	0.532158	positive
g__Flavobacterium	5-Hydroxyindole-3-acetic acid	-0.0884558	0.532902	negtive
g__Pantoea	Ricinoleic acid	-0.0880112	0.534971	negtive
g__Aeromonas	Cer(d18:0/16:0)	-0.0877887	0.536008	negtive
g__Bacillales_unclassified	Lysine	0.0869538	0.539908	positive
g__Enterococcus	LysoPC(18:0/0:0)	-0.0862547	0.543183	negtive
g__Lactobacillus	Traumatic acid	-0.0861338	0.543751	negtive
g__Dorea	O-Toluidine	-0.0860363	0.544209	negtive
g__Weissella	5-(2-Hydroxyethyl)-4-methylthiazole	-0.0859322	0.544698	negtive
g__Proteobacteria_unclassified	5-(2-Hydroxyethyl)-4-methylthiazole	0.0857637	0.54549	positive
g__Weissella	Traumatic acid	-0.0855923	0.546296	negtive
g__Pantoea	Xanthurenic acid	-0.0851778	0.548248	negtive
g__Corynebacterium	3-Formyl-6-hydroxyindole	-0.0851179	0.548531	negtive
g__Schaalia	Dodecanoylcarnitine	-0.0851179	0.548531	negtive
g__Gelria	Acylcarnitine 12:3	0.0843432	0.552189	positive
g__Flavobacterium	Lysine	0.0839496	0.554052	positive
g__Corynebacterium	Lysine	0.0831151	0.558012	positive
g__Weissella	Ricinoleic acid	-0.0828049	0.559487	negtive
g__Gelria	1-Methylhistamine	0.0822184	0.562282	positive
g__Weissella	O-Toluidine	0.0820571	0.563052	positive
g__Aeromonas	3-Formyl-6-hydroxyindole	0.0815566	0.565443	positive
g__Enterobacter	Glycerol 3-phosphate	0.0813612	0.566378	positive
g__Asaccharobacter	Methyl hexadec-9-enoate	0.0813258	0.566548	positive
g__Staphylococcus	Cer(d18:0/12:0)	-0.0804448	0.570773	negtive
g__Clostridiales_unclassified	2-Linoleoylglycerol	0.0803381	0.570248	positive
g__Fusicatenibacter	Lacto-N-triaose	0.0801419	0.572229	positive
g__Corynebacterium	Cer(d18:0/16:0)	-0.0794434	0.575592	negtive
g__Enterococcus	O-Toluidine	-0.0788904	0.578262	negtive
g__Eisenbergiella	Benzaldehyde	-0.0787472	0.578954	negtive
g__Enterococcus	LysoPE 18:0	-0.0783381	0.580934	negtive
g__Staphylococcus	2-Linoleoylglycerol	-0.0779413	0.582857	negtive
g__Devosia	Dihydroxyacetone phosphate	0.0777741	0.583668	positive
g__Enterococcus	(-)-Riboflavin	0.0772334	0.586294	positive
g__Akkermansia	9,10-Epoxyoctadecenoic acid	0.0770938	0.585962	positive
g__Klebsiella	Methyl hexadec-9-enoate	-0.0768443	0.588188	negtive
g__Schaalia	5-Hydroxyindole-3-acetic acid	0.0766061	0.589349	positive
g__Fusicatenibacter	N-Methylserotonin	0.0754	0.595241	positive
g__Fusicatenibacter	LysoPE 19:1	-0.0748873	0.597753	negtive
g__Prevotellaceae_unclassified	Gly-Trp	0.0747774	0.598292	positive
g__Proteobacteria_unclassified	PC(18:3(9Z,12Z,15Z)/16:1(9Z))	-0.0741755	0.601249	negtive
g__Devosia	Acylcarnitine 20:6	-0.0741709	0.601271	negtive
g__Devosia	Methyl hexadec-9-enoate	-0.074035	0.60194	negtive
g__Staphylococcus	His-Pro	0.0737688	0.60325	positive
g__Aeromonas	Quinoline-2,8-diol	0.0734009	0.605063	positive
g__Schaalia	O-Toluidine	-0.0732681	0.605718	negtive
g__Corynebacterium	Quinoline-2,8-diol	-0.0729344	0.607366	negtive
g__Schaalia	9,10-Epoxyoctadecenoic acid	-0.0726006	0.609015	negtive
g__Akkermansia	Acylcarnitine 20:6	-0.0722274	0.609894	negtive
g__Proteobacteria_unclassified	N-alpha-Acetyl-L-lysine	-0.072153	0.61123	negtive
g__Staphylococcus	3-Formyl-6-hydroxyindole	-0.0717661	0.613148	negtive
g__Enterococcus	9,10-Epoxyoctadecenoic acid	0.0711579	0.616168	positive
g__Aeromonas	1-Methylhistamine	0.0703233	0.620321	positive
g__Enterococcus	Xanthurenic acid	0.0694088	0.624886	positive
g__Pantoea	O-Toluidine	0.0693913	0.624974	positive
g__Lactobacillus	Acylcarnitine 20:6	-0.0692178	0.625841	negtive
g__Collinsella	3-Hydroxyanthranilic acid	0.0690533	0.626664	positive
g__Enterococcus	2-Amino-4,6-dihydroxypyrimidine	-0.0690406	0.626728	negtive
g__Weissella	Glycerol 3-phosphate	0.0684602	0.629636	positive
g__Pediococcus	Dihydroxyacetone phosphate	0.0677416	0.633244	positive
g__Aeromonas	Cer(d18:0/14:0)	0.0677074	0.633416	positive
g__Clostridiales_unclassified	O-Toluidine	-0.0673611	0.63424	negtive
g__Staphylococcus	Cer(d18:0/14:0)	-0.0672598	0.635668	negtive
g__Pediococcus	1-Methylhistamine	0.0671123	0.636411	positive
g__Collinsella	LysoPE 19:1	-0.0670255	0.636848	negtive
g__Proteobacteria_unclassified	Acylcarnitine 21:4	-0.0669602	0.637178	negtive
g__Pantoea	5-Hydroxyindole-3-acetic acid	-0.0668469	0.637748	negtive
g__Prevotellaceae_unclassified	Kynurenic acid	0.0668342	0.637812	positive
g__Bacillales_unclassified	Dihydroxyacetone phosphate	0.0667591	0.638191	positive
g__Gelria	(-)-Riboflavin	-0.0654976	0.644566	negtive
g__Schaalia	Cer(d18:0/16:0)	-0.0650902	0.64663	negtive
g__Enterobacter	Dodecanoylcarnitine	0.0646495	0.648866	positive
g__Enterococcus	1-Methylhistamine	0.06453	0.649473	positive
g__Clostridiales_unclassified	(-)-Riboflavin	0.0644583	0.648951	positive
g__Staphylococcus	Cer(d18:0/16:0)	-0.0639219	0.652564	negtive
g__Megamonas	LysoPC(18:0/0:0)	0.0638481	0.652939	positive
g__Aeromonas	Acylcarnitine 21:4	0.0637834	0.653269	positive
g__Prevotellaceae_unclassified	3-Formyl-6-hydroxyindole	0.0636073	0.654166	positive
g__Prevotellaceae_unclassified	Xanthurenic acid	0.0635452	0.654482	positive
g__Staphylococcus	Lacto-N-triaose	-0.0630874	0.656816	negtive
g__Corynebacterium	Xanthurenic acid	-0.0629205	0.657667	negtive
g__Fusicatenibacter	O-Toluidine	-0.0628832	0.657858	negtive
g__Fusicatenibacter	Gly-Trp	-0.0625414	0.659603	negtive
g__Dorea	N-Methylserotonin	-0.0625329	0.659647	negtive
g__Gelria	2-Linoleoylglycerol	0.0621719	0.661492	positive
g__Dorea	Cholesterol	-0.0620182	0.662279	negtive
g__Prevotellaceae_unclassified	D-Pipecolic acid	-0.0618077	0.663357	negtive
g__Pantoea	9,10-Epoxyoctadecenoic acid	-0.0617004	0.663906	negtive
g__Proteobacteria_unclassified	Ricinoleic acid	0.06133	0.665804	positive
g__Enterococcus	Traumatic acid	-0.0613081	0.665917	negtive
g__Staphylococcus	Benzaldehyde	0.0610846	0.667064	positive
g__Pediococcus	Ricinoleic acid	0.0607292	0.668888	positive
g__Akkermansia	Lacto-N-triaose	-0.0595919	0.673914	negtive
g__Pantoea	N-alpha-Acetyl-L-lysine	0.0595608	0.674901	positive
g__Pantoea	Acylcarnitine 12:3	-0.0594452	0.675497	negtive
g__Clostridiales_unclassified	Cholesterol	0.058482	0.679658	positive
g__Aeromonas	N-Methylserotonin	0.0574743	0.685688	positive
g__Klebsiella	Lacto-N-triaose	-0.057377	0.686193	negtive
g__Proteobacteria_unclassified	Glycerol 3-phosphate	-0.0573398	0.686386	negtive
g__Clostridiales_unclassified	5-Hydroxyindole-3-acetic acid	0.057116	0.686753	positive
g__Weissella	9,10-Epoxyoctadecenoic acid	0.056495	0.690773	positive
g__Weissella	Methyl hexadec-9-enoate	-0.056359	0.69148	negtive
g__Prevotellaceae_unclassified	Cer(d18:0/16:0)	0.0557883	0.694451	positive
g__Klebsiella	9,10-Epoxyoctadecenoic acid	-0.0557548	0.694626	negtive
g__Aeromonas	2-Linoleoylglycerol	0.0557047	0.694887	positive
g__Enterococcus	Ricinoleic acid	0.0553245	0.696868	positive
g__Corynebacterium	5-(2-Hydroxyethyl)-4-methylthiazole	-0.0552432	0.697293	negtive
g__Enterococcus	Kynurenic acid	-0.0538517	0.704565	negtive
g__Devosia	Glycerol 3-phosphate	-0.0537076	0.705319	negtive
g__Gelria	Dodecanoylcarnitine	-0.0535805	0.705985	negtive
g__Fusicatenibacter	His-Pro	0.0534849	0.706487	positive
g__Pediococcus	Lacto-N-triaose	0.0534021	0.70692	positive
g__Weissella	Benzaldehyde	0.0532997	0.707457	positive
g__Corynebacterium	Phytosphingosine	0.0530735	0.708643	positive
g__Staphylococcus	TG 57:6	-0.0530735	0.708643	negtive
g__Schaalia	Acylcarnitine 12:3	-0.0529066	0.709519	negtive
g__Devosia	TG 57:6	0.0524839	0.711739	positive
g__Collinsella	Acylcarnitine 12:3	0.0522969	0.712722	positive
g__Enterococcus	Lysine	0.0520106	0.714227	positive
g__Devosia	Ricinoleic acid	0.0516001	0.716388	positive
g__Devosia	Gly-Trp	0.0511242	0.718895	positive
g__Aeromonas	Gly-Trp	-0.0509344	0.719896	negtive
g__Clostridiales_unclassified	Lysine	0.0508836	0.719457	positive
g__Akkermansia	Acylcarnitine 12:3	-0.0507983	0.719909	negtive
g__Bacillales_unclassified	LysoPE 18:0	0.0507369	0.720938	positive
g__Bacillales_unclassified	Gly-Trp	0.0504031	0.7227	positive
g__Lactobacillus	Acylcarnitine 12:3	0.0503039	0.723224	positive
g__Prevotellaceae_unclassified	Ricinoleic acid	0.0500171	0.72474	positive
g__Lactobacillus	His-Pro	-0.0498599	0.725571	negtive
g__Megamonas	Dihydroxyacetone phosphate	0.0497138	0.726344	positive
g__Megamonas	N-alpha-Acetyl-L-lysine	0.0486416	0.732023	positive
g__Escherichia	His-Pro	0.0484078	0.732594	positive
g__Enterococcus	N-alpha-Acetyl-L-lysine	0.0477761	0.736618	positive
g__Staphylococcus	Lysine	-0.0455631	0.748408	negtive
g__Klebsiella	TG 57:6	-0.0452527	0.750066	negtive
g__Devosia	Dodecanoylcarnitine	0.0450056	0.751387	positive
g__Pantoea	Benzaldehyde	0.0449887	0.751477	positive
g__Aeromonas	PC(18:3(9Z,12Z,15Z)/16:1(9Z))	-0.0442406	0.755481	negtive
g__Flavobacterium	Glycerol 3-phosphate	0.0437272	0.758232	positive
g__Pantoea	Dodecanoylcarnitine	0.0436587	0.758599	positive
g__Flavobacterium	His-Pro	0.0435603	0.759127	positive
g__Klebsiella	Benzaldehyde	0.0435451	0.759209	positive
g__Prevotellaceae_unclassified	Glycerol 3-phosphate	-0.0429427	0.762442	negtive
g__Asaccharobacter	2-Linoleoylglycerol	-0.0420863	0.767045	negtive
g__Dorea	Acylcarnitine 12:3	-0.0416886	0.769186	negtive
g__Klebsiella	Acylcarnitine 12:3	-0.0414959	0.770223	negtive
g__Weissella	PC(18:3(9Z,12Z,15Z)/16:1(9Z))	-0.0399068	0.778796	negtive
g__Lactobacillus	2-Amino-4,6-dihydroxypyrimidine	-0.039737	0.779714	negtive
g__Schaalia	Kynurenic acid	0.0397217	0.779796	positive
g__Fusicatenibacter	Cholesterol	-0.0396437	0.780218	negtive
g__Prevotellaceae_unclassified	Phytosphingosine	-0.0393434	0.781841	negtive
g__Staphylococcus	Gly-Trp	-0.0383865	0.787022	negtive
g__Dorea	9,10-Epoxyoctadecenoic acid	0.037657	0.790978	positive
g__Asaccharobacter	LysoPE 19:1	0.0370852	0.794082	positive
g__Collinsella	O-Toluidine	-0.0368213	0.795515	negtive
g__Corynebacterium	Benzaldehyde	0.0360499	0.79971	positive
g__Staphylococcus	N-Methylserotonin	-0.0360499	0.79971	negtive
g__Devosia	O-Toluidine	0.0360317	0.799809	positive
g__Eisenbergiella	Dihydroxyacetone phosphate	-0.0359498	0.800255	negtive
g__Schaalia	LysoPC(18:0/0:0)	0.0355492	0.802435	positive
g__Dorea	LysoPE 18:0	0.0353409	0.80357	positive
g__Proteobacteria_unclassified	Gly-Trp	0.0342727	0.809395	positive
g__Staphylococcus	Dihydroxyacetone phosphate	-0.0337134	0.812449	negtive
g__Asaccharobacter	Acylcarnitine 12:3	-0.033469	0.813784	negtive
g__Enterobacter	N-alpha-Acetyl-L-lysine	-0.03325	0.814981	negtive
g__Escherichia	Dihydroxyacetone phosphate	0.0322718	0.819935	positive
g__Proteobacteria_unclassified	(-)-Riboflavin	0.0322502	0.820451	positive
g__Pediococcus	LysoPE 18:0	-0.0320503	0.821546	negtive
g__Pediococcus	L-Pyridosine	-0.0319604	0.822038	negtive
g__Devosia	Phytosphingosine	-0.0316127	0.823943	negtive
g__Aeromonas	Traumatic acid	-0.0315455	0.824311	negtive
g__Enterococcus	N-Methylserotonin	-0.0312984	0.825666	negtive
g__Pediococcus	O-Toluidine	0.0311063	0.826719	positive
g__Proteobacteria_unclassified	Benzaldehyde	-0.0309383	0.827641	negtive
g__Weissella	Gly-Trp	-0.0301171	0.832149	negtive
g__Prevotellaceae_unclassified	Traumatic acid	0.0298489	0.833623	positive
g__Weissella	(-)-Riboflavin	-0.0296412	0.834764	negtive
g__Corynebacterium	5-Hydroxyindole-3-acetic acid	-0.0292071	0.837151	negtive
g__Aeromonas	5-Hydroxyindole-3-acetic acid	-0.0284679	0.841219	negtive
g__Asaccharobacter	Glycerol 3-phosphate	-0.028314	0.842066	negtive
g__Flavobacterium	LysoPE 19:1	0.0282057	0.842662	positive
g__Pediococcus	Traumatic acid	0.0280496	0.843522	positive
g__Prevotellaceae_unclassified	(-)-Riboflavin	-0.0274908	0.846602	negtive
g__Dorea	Acylcarnitine 20:6	0.0274493	0.84683	positive
g__Pediococcus	Cholesterol	-0.0272854	0.847734	negtive
g__Lactobacillus	Methyl hexadec-9-enoate	-0.0272609	0.847869	negtive
g__Corynebacterium	Dodecanoylcarnitine	-0.0272043	0.848181	negtive
g__Enterococcus	D-Pipecolic acid	0.0270639	0.848955	positive
g__Megamonas	Phytosphingosine	-0.0268065	0.850376	negtive
g__Gelria	Gly-Trp	-0.0267903	0.850465	negtive
g__Pediococcus	D-Pipecolic acid	0.0266112	0.851454	positive
g__Schaalia	Glycerol 3-phosphate	0.026203	0.853707	positive
g__Bacillales_unclassified	Acylcarnitine 20:6	-0.0248678	0.861086	negtive
g__Clostridiales_unclassified	LysoPE 18:0	-0.0246734	0.861906	negtive
g__Proteobacteria_unclassified	O-Toluidine	0.0241603	0.865001	positive
g__Megamonas	Gly-Trp	-0.0238334	0.866811	negtive
g__Asaccharobacter	Acylcarnitine 20:6	0.0237745	0.867137	positive
g__Collinsella	TG 57:6	0.0231601	0.870541	positive
g__Pantoea	Lacto-N-triaose	0.0226678	0.87327	positive
g__Staphylococcus	5-(2-Hydroxyethyl)-4-methylthiazole	-0.0221974	0.875879	negtive
g__Flavobacterium	2-Linoleoylglycerol	-0.0218636	0.877731	negtive
g__Escherichia	Gly-Trp	0.0215146	0.879474	positive
g__Enterococcus	L-Pyridosine	-0.0207122	0.884125	negtive
g__Lactobacillus	9,10-Epoxyoctadecenoic acid	0.0202459	0.886716	positive
g__Pantoea	Lysine	0.0201235	0.887397	positive
g__Weissella	Acylcarnitine 20:6	0.0198514	0.888909	positive
g__Prevotellaceae_unclassified	1-Methylhistamine	-0.0190512	0.893361	negtive
g__Akkermansia	Gly-Trp	-0.018441	0.896624	negtive
g__Schaalia	D-Pipecolic acid	0.0183588	0.897216	positive
g__Enterobacter	Benzaldehyde	0.0176369	0.901236	positive
g__Megamonas	Lysine	-0.0170587	0.904459	negtive
g__Klebsiella	Acylcarnitine 20:6	-0.0168204	0.905788	negtive
g__Megamonas	O-Toluidine	0.01662	0.906905	positive
g__Proteobacteria_unclassified	LysoPE 18:0	0.0166171	0.906922	positive
g__Bacillales_unclassified	9,10-Epoxyoctadecenoic acid	0.0158553	0.911171	positive
g__Eisenbergiella	9,10-Epoxyoctadecenoic acid	-0.0156638	0.912239	negtive
g__Weissella	Lacto-N-triaose	0.0155004	0.913151	positive
g__Weissella	Xanthurenic acid	-0.0147526	0.917326	negtive
g__Staphylococcus	Acylcarnitine 12:3	0.014687	0.917693	positive
g__Asaccharobacter	Dihydroxyacetone phosphate	0.0143109	0.919794	positive
g__Proteobacteria_unclassified	Methyl hexadec-9-enoate	0.014212	0.920346	positive
g__Gelria	Acylcarnitine 20:6	0.013118	0.92646	positive
g__Weissella	Phytosphingosine	-0.012985	0.927203	negtive
g__Aeromonas	His-Pro	0.0129259	0.927534	positive
g__Aeromonas	LysoPC(18:0/0:0)	0.0126182	0.929255	positive
g__Eisenbergiella	Glycerol 3-phosphate	-0.0116409	0.934722	negtive
g__Collinsella	Acylcarnitine 20:6	0.0115267	0.935361	positive
g__Fusicatenibacter	2-Linoleoylglycerol	-0.0114488	0.935796	negtive
g__Pediococcus	Benzaldehyde	0.0113727	0.936223	positive
g__Collinsella	Gly-Trp	0.0112065	0.937153	positive
g__Escherichia	Lacto-N-triaose	0.0110134	0.938249	positive
g__Devosia	9,10-Epoxyoctadecenoic acid	-0.0107415	0.939755	negtive
g__Weissella	Lysine	-0.0102656	0.94242	negtive
g__Devosia	Acylcarnitine 12:3	-0.0101297	0.943181	negtive
g__Schaalia	Traumatic acid	0.0100139	0.94383	positive
g__Staphylococcus	Acylcarnitine 20:6	-0.00984697	0.944764	negtive
g__Schaalia	Lysine	0.00951318	0.946634	positive
g__Eisenbergiella	PC(18:3(9Z,12Z,15Z)/16:1(9Z))	0.00932983	0.947661	positive
g__Pediococcus	LysoPC(18:0/0:0)	0.00917007	0.948556	positive
g__Corynebacterium	Lacto-N-triaose	0.00884558	0.950374	positive
g__Schaalia	2-Linoleoylglycerol	-0.00884558	0.950374	negtive
g__Clostridiales_unclassified	Benzaldehyde	0.00870827	0.951206	positive
g__Pediococcus	PC(18:3(9Z,12Z,15Z)/16:1(9Z))	0.0086756	0.951327	positive
g__Prevotellaceae_unclassified	O-Toluidine	-0.0078811	0.955779	negtive
g__Aeromonas	Xanthurenic acid	0.0078479	0.955965	positive
g__Weissella	3-Formyl-6-hydroxyindole	-0.00747828	0.958038	negtive
g__Aeromonas	2-Amino-4,6-dihydroxypyrimidine	0.00738626	0.958553	positive
g__Eisenbergiella	Dodecanoylcarnitine	-0.00727555	0.959174	negtive
g__Aeromonas	5-(2-Hydroxyethyl)-4-methylthiazole	0.00653992	0.963299	positive
g__Clostridiales_unclassified	His-Pro	-0.00631777	0.964656	negtive
g__Lactobacillus	Lacto-N-triaose	-0.00594945	0.966611	negtive
g__Weissella	D-Pipecolic acid	-0.00577867	0.967569	negtive
g__Eisenbergiella	Lacto-N-triaose	0.00556366	0.968775	positive
g__Gelria	5-Hydroxyindole-3-acetic acid	0.00535805	0.969928	positive
g__Bacillales_unclassified	L-Pyridosine	-0.00484004	0.972834	negtive
g__Weissella	Acylcarnitine 12:3	-0.00482689	0.972908	negtive
g__Pantoea	Acylcarnitine 20:6	-0.00479956	0.973061	negtive
g__Eisenbergiella	Phytosphingosine	-0.00453652	0.974537	negtive
g__Gelria	His-Pro	0.00452663	0.974593	positive
g__Weissella	N-alpha-Acetyl-L-lysine	-0.0034672	0.980538	negtive
g__Prevotellaceae_unclassified	Quinoline-2,8-diol	-0.00341307	0.980842	negtive
g__Weissella	Quinoline-2,8-diol	0.0030593	0.982827	positive
g__Prevotellaceae_unclassified	Acylcarnitine 21:4	0.00291663	0.983628	positive
g__Collinsella	2-Linoleoylglycerol	-0.00288167	0.983824	negtive
g__Staphylococcus	Quinoline-2,8-diol	-0.00283726	0.984073	negtive
g__Asaccharobacter	TG 57:6	0.00207738	0.988338	positive
g__Pediococcus	Phytosphingosine	-0.00197786	0.988897	negtive
g__Asaccharobacter	Gly-Trp	0.00176962	0.990066	positive
g__Pantoea	TG 57:6	0.00127217	0.992858	positive
g__Schaalia	Methyl hexadec-9-enoate	-0.00100139	0.994379	negtive
g__Akkermansia	2-Linoleoylglycerol	0.000426876	0.997835	positive
g__Lactobacillus	Phytosphingosine	-0.00039959	0.997757	negtive
g__Clostridiales_unclassified	N-Methylserotonin	0	1
